# Supplementary material for: Transcriptomic analysis identifies a tumor subtype mRNA classifier for invasive non-functioning pituitary neuroendocrine tumor diagnostics
Source: Theranostics. 2021 Jan 1;11(1):132–46. doi: 10.7150/thno.47525 (PMC7681103; doi:10.7150/thno.47525)
Supplement: Supplementary file 2 — Supplementary table S3. [file thnov11p0132s2.xlsx]

## Sheet: Sheet1
Supplementary Table S2. Differential expressed genes between NNF- and INF-PAs.
gene_id	gene_name	baseMean	log2FoldChange	lfcSE	stat	pvalue	padj
ENSG00000156802.12	ATAD2	696.363	1.82991	0.194292	9.41834	4.58281e-21	1.37122e-16
ENSG00000150347.14	ARID5B	441.148	1.45775	0.160685	9.07209	1.16752e-19	1.16445e-15
ENSG00000171612.6	SLC25A33	276.774	1.46303	0.161191	9.07636	1.12264e-19	1.16445e-15
ENSG00000176387.6	HSD11B2	25.2689	2.53313	0.289708	8.74373	2.25534e-18	1.68705e-14
ENSG00000274712.1	RP11-147L13.15	75.2234	2.11054	0.243405	8.67092	4.28648e-18	2.4574e-14
ENSG00000138207.12	RBP4	2099.59	-4.87798	0.5636	-8.65503	4.92777e-18	2.4574e-14
ENSG00000105656.12	ELL	275.238	1.52033	0.176705	8.60377	7.714e-18	3.29729e-14
ENSG00000118689.14	FOXO3	1092.13	1.05776	0.125229	8.44663	2.99828e-17	9.96794e-14
ENSG00000136870.10	ZNF189	1740.87	2.23586	0.264514	8.4527	2.84639e-17	9.96794e-14
ENSG00000153721.17	CNKSR3	1348.18	3.91694	0.468305	8.36407	6.05919e-17	1.81297e-13
ENSG00000248587.6	GDNF-AS1	8.97943	4.43609	0.531695	8.3433	7.22442e-17	1.96511e-13
ENSG00000170846.16	AC093323.3	571.184	1.51978	0.184283	8.24697	1.62455e-16	4.05068e-13
ENSG00000070808.15	CAMK2A	287.319	-3.5946	0.436859	-8.22829	1.8991e-16	4.371e-13
ENSG00000162402.13	USP24	2686.75	1.16196	0.1414	8.21753	2.07742e-16	4.4399e-13
ENSG00000166689.14	PLEKHA7	305.945	-2.51943	0.308028	-8.17923	2.85657e-16	5.6981e-13
ENSG00000103404.14	USP31	421.283	1.46116	0.179066	8.15989	3.35338e-16	6.27103e-13
ENSG00000115756.12	HPCAL1	266.56	-2.15819	0.264964	-8.14521	3.78617e-16	6.66388e-13
ENSG00000163659.12	TIPARP	1006.84	1.60712	0.197594	8.13348	4.17123e-16	6.93375e-13
ENSG00000142494.13	SLC47A1	140.941	2.92774	0.360411	8.12334	4.53523e-16	7.14203e-13
ENSG00000138162.18	TACC2	1717.59	1.58158	0.1968	8.03649	9.24474e-16	1.38306e-12
ENSG00000116285.12	ERRFI1	759.074	1.94162	0.244339	7.94643	1.91968e-15	2.61086e-12
ENSG00000213390.10	ARHGAP19	263.408	1.05315	0.13461	7.82375	5.12718e-15	6.67001e-12
ENSG00000226268.3	RP11-61N20.3	5.47615	1.5996	0.2052	7.79533	6.42422e-15	8.00913e-12
ENSG00000131781.12	FMO5	566.625	2.8279	0.366516	7.71564	1.20374e-14	1.38527e-11
ENSG00000178607.15	ERN1	736.345	1.43581	0.186873	7.68337	1.54952e-14	1.65583e-11
ENSG00000280120.1	RP11-546D6.3	130.816	1.19917	0.156054	7.68435	1.53776e-14	1.65583e-11
ENSG00000080546.13	SESN1	1370.13	1.10074	0.143745	7.65756	1.89494e-14	1.88995e-11
ENSG00000241684.5	ADAMTS9-AS2	14.6553	-2.99085	0.39054	-7.65824	1.88496e-14	1.88995e-11
ENSG00000102804.14	TSC22D1	3478.35	1.00282	0.131136	7.64717	2.0545e-14	1.98299e-11
ENSG00000185950.8	IRS2	1222.66	1.12307	0.147001	7.63992	2.17356e-14	2.03234e-11
ENSG00000163884.3	KLF15	213.828	2.49348	0.330412	7.5466	4.46776e-14	3.93176e-11
ENSG00000248734.2	CTD-2260A17.1	17.6603	1.78026	0.235825	7.54906	4.38412e-14	3.93176e-11
ENSG00000226015.2	CCT8P1	94.7365	2.97352	0.398976	7.45288	9.13223e-14	7.80701e-11
ENSG00000129673.9	AANAT	31.528	-3.76735	0.50705	-7.42994	1.08649e-13	8.78618e-11
ENSG00000151726.13	ACSL1	1674.66	1.80697	0.24359	7.41809	1.18818e-13	9.35564e-11
ENSG00000058335.15	RASGRF1	61.5446	-3.87367	0.522768	-7.40992	1.26377e-13	9.6957e-11
ENSG00000168621.14	GDNF	15.2899	4.08751	0.557189	7.33596	2.20144e-13	1.60656e-10
ENSG00000158457.5	TSPAN33	1327.08	-1.95014	0.265796	-7.33697	2.18477e-13	1.60656e-10
ENSG00000085185.15	BCORL1	200.545	-1.26552	0.173262	-7.30409	2.79144e-13	1.98863e-10
ENSG00000117155.16	SSX2IP	1867.46	1.28483	0.177307	7.24634	4.28191e-13	2.97951e-10
ENSG00000225205.5	AC093818.1	35.8553	2.21688	0.307412	7.21144	5.53646e-13	3.76492e-10
ENSG00000225302.2	RP11-539I5.1	478.812	1.26708	0.175887	7.20394	5.8497e-13	3.80498e-10
ENSG00000152213.3	ARL11	27.2721	-2.95721	0.41037	-7.20619	5.75374e-13	3.80498e-10
ENSG00000169410.9	PTPN9	502.315	1.01294	0.141036	7.18219	6.86052e-13	4.36752e-10
ENSG00000198498.9	TMA16	193.33	1.7626	0.246303	7.15624	8.29215e-13	5.06346e-10
ENSG00000163029.15	SMC6	937.686	1.09668	0.153579	7.14078	9.27997e-13	5.4884e-10
ENSG00000131791.7	PRKAB2	1395.69	1.0552	0.148242	7.11807	1.09452e-12	6.19706e-10
ENSG00000133193.12	FAM104A	241.018	1.03539	0.145512	7.11547	1.11534e-12	6.19706e-10
ENSG00000143878.9	RHOB	921.146	1.48114	0.208168	7.11509	1.11842e-12	6.19706e-10
ENSG00000096060.14	FKBP5	5418.67	2.16097	0.304236	7.10296	1.22114e-12	6.52462e-10
ENSG00000182853.11	VMO1	318.759	-2.79873	0.394713	-7.09054	1.33593e-12	7.01272e-10
ENSG00000101638.13	ST8SIA5	541.023	-2.43502	0.343911	-7.08038	1.43758e-12	7.41617e-10
ENSG00000102349.15	KLF8	187.943	-2.05719	0.291193	-7.0647	1.60968e-12	8.16327e-10
ENSG00000107719.8	PALD1	173.19	-1.66029	0.235125	-7.06129	1.64962e-12	8.22637e-10
ENSG00000139132.14	FGD4	416.821	1.16872	0.165906	7.0445	1.86126e-12	9.12963e-10
ENSG00000124275.14	MTRR	548.148	1.27887	0.182339	7.0137	2.32097e-12	1.12009e-09
ENSG00000128602.9	SMO	372.002	-2.60479	0.374858	-6.94875	3.68528e-12	1.69642e-09
ENSG00000163145.12	C1QTNF7	50.8291	-2.87341	0.415206	-6.92045	4.50227e-12	1.98106e-09
ENSG00000113594.9	LIFR	716.733	1.71099	0.247581	6.91081	4.819e-12	2.05985e-09
ENSG00000138413.13	IDH1	5808.66	-2.35686	0.340982	-6.91197	4.77967e-12	2.05985e-09
ENSG00000232044.6	LINC01105	61.3098	-3.36545	0.487583	-6.90231	5.11643e-12	2.12623e-09
ENSG00000129422.14	MTUS1	1259.75	1.26821	0.184601	6.86998	6.42119e-12	2.57344e-09
ENSG00000153113.23	CAST	1947.57	1.02409	0.149065	6.87009	6.4162e-12	2.57344e-09
ENSG00000121764.11	HCRTR1	37.8662	-2.61177	0.380208	-6.86933	6.45058e-12	2.57344e-09
ENSG00000159388.5	BTG2	2160.64	2.55395	0.372111	6.8634	6.72388e-12	2.63903e-09
ENSG00000145428.14	RNF175	79.574	-2.78731	0.406197	-6.86198	6.79139e-12	2.63903e-09
ENSG00000122367.19	LDB3	97.3244	2.2492	0.328022	6.85688	7.03829e-12	2.69991e-09
ENSG00000162757.4	C1orf74	97.8251	1.4927	0.217926	6.84956	7.40766e-12	2.80563e-09
ENSG00000167880.7	EVPL	101.066	-3.72606	0.544527	-6.84274	7.76914e-12	2.90576e-09
ENSG00000265100.1	RP11-147L13.2	18.1563	1.94948	0.285461	6.82923	8.53727e-12	3.15363e-09
ENSG00000135709.12	KIAA0513	1025.72	1.24366	0.182439	6.81682	9.30808e-12	3.39643e-09
ENSG00000120063.9	GNA13	841.481	1.46844	0.215995	6.79847	1.05736e-11	3.72204e-09
ENSG00000130222.10	GADD45G	181.522	3.00041	0.441328	6.79859	1.05648e-11	3.72204e-09
ENSG00000151117.8	TMEM86A	108.805	-1.08825	0.160012	-6.80104	1.03869e-11	3.72204e-09
ENSG00000091986.15	CCDC80	330.483	-2.71059	0.398904	-6.7951	1.08238e-11	3.76579e-09
ENSG00000117595.10	IRF6	1855.77	1.55939	0.229714	6.7884	1.13385e-11	3.85523e-09
ENSG00000104332.11	SFRP1	227.938	-3.64485	0.536869	-6.78909	1.12844e-11	3.85523e-09
ENSG00000118242.15	MREG	188.886	1.33614	0.198024	6.74736	1.50555e-11	4.89647e-09
ENSG00000073350.13	LLGL2	759.114	1.65592	0.24557	6.74317	1.54963e-11	4.98564e-09
ENSG00000166348.17	USP54	559.246	1.13196	0.168536	6.71641	1.86255e-11	5.86624e-09
ENSG00000205363.5	C15orf59	132.039	-1.38005	0.205661	-6.71028	1.94249e-11	6.05428e-09
ENSG00000234964.4	FABP5P7	12.1917	-2.25498	0.336163	-6.70799	1.97328e-11	6.08687e-09
ENSG00000082497.11	SERTAD4	62.1961	-1.87055	0.279047	-6.70335	2.03695e-11	6.21913e-09
ENSG00000237429.1	RP1-159A19.4	30.6255	1.89437	0.282912	6.69598	2.14228e-11	6.47466e-09
ENSG00000100505.13	TRIM9	3122.52	1.5025	0.22571	6.65679	2.79874e-11	8.20992e-09
ENSG00000130921.7	C12orf65	665.911	1.17501	0.176554	6.65529	2.82745e-11	8.21359e-09
ENSG00000155016.17	CYP2U1	310.539	-1.10648	0.166316	-6.65292	2.87341e-11	8.26687e-09
ENSG00000108352.11	RAPGEFL1	738.488	-1.77942	0.26792	-6.64161	3.10268e-11	8.75803e-09
ENSG00000189319.13	FAM53B	540.46	1.04458	0.157412	6.63595	3.22424e-11	9.01612e-09
ENSG00000154678.16	PDE1C	51.3366	-3.03083	0.458124	-6.61574	3.69697e-11	1.02423e-08
ENSG00000051825.14	MPHOSPH9	563.661	1.10413	0.167	6.61152	3.80385e-11	1.04417e-08
ENSG00000074410.13	CA12	164.465	-3.18004	0.481506	-6.60436	3.99249e-11	1.08599e-08
ENSG00000117479.12	SLC19A2	617.717	1.22745	0.18596	6.60064	4.09383e-11	1.10353e-08
ENSG00000103876.11	FAH	203.241	-1.03249	0.156752	-6.5868	4.49406e-11	1.18997e-08
ENSG00000070371.15	CLTCL1	765.292	1.38406	0.210261	6.58257	4.62382e-11	1.21359e-08
ENSG00000107372.12	ZFAND5	5302.69	1.0478	0.159434	6.572	4.96435e-11	1.28253e-08
ENSG00000197506.7	SLC28A3	83.1536	2.29166	0.348712	6.57177	4.97221e-11	1.28253e-08
ENSG00000231824.3	C18orf42	51.88	-2.5312	0.385375	-6.56815	5.09438e-11	1.30281e-08
ENSG00000156313.12	RPGR	494.551	1.54742	0.23602	6.55631	5.5157e-11	1.38685e-08
ENSG00000119900.7	OGFRL1	4259.62	2.19793	0.335797	6.54541	5.9333e-11	1.47013e-08
ENSG00000128016.5	ZFP36	490.818	2.23457	0.341771	6.5382	6.22652e-11	1.52708e-08
ENSG00000170915.8	PAQR8	956.658	1.47887	0.226319	6.53445	6.38433e-11	1.54683e-08
ENSG00000091409.14	ITGA6	657.543	1.73445	0.2658	6.5254	6.78219e-11	1.61102e-08
ENSG00000133401.15	PDZD2	244.849	-1.99767	0.30614	-6.52535	6.78416e-11	1.61102e-08
ENSG00000206262.8	FOXL2NB	193.083	-3.22244	0.494393	-6.51796	7.12696e-11	1.66598e-08
ENSG00000075651.15	PLD1	149.218	-1.63574	0.25151	-6.50369	7.83735e-11	1.80386e-08
ENSG00000145390.11	USP53	600.075	1.97058	0.303883	6.48466	8.89313e-11	2.00069e-08
ENSG00000011201.10	ANOS1	149.998	-2.99247	0.464219	-6.44623	1.14665e-10	2.51185e-08
ENSG00000042286.14	AIFM2	218.123	-1.26876	0.196835	-6.44578	1.15011e-10	2.51185e-08
ENSG00000112297.14	AIM1	266.375	-1.74721	0.271673	-6.43128	1.26534e-10	2.72376e-08
ENSG00000132359.13	RAP1GAP2	919.522	1.12182	0.17475	6.41955	1.36676e-10	2.92106e-08
ENSG00000063438.16	AHRR	29.9516	-2.10029	0.327922	-6.40483	1.50539e-10	3.17203e-08
ENSG00000111728.10	ST8SIA1	40.7579	-2.89074	0.451312	-6.40519	1.50186e-10	3.17203e-08
ENSG00000264604.1	AL158069.1	7.55999	2.50677	0.391782	6.39838	1.57038e-10	3.28583e-08
ENSG00000267653.1	RP1-193H18.3	8.8999	3.20335	0.500964	6.39437	1.61214e-10	3.34979e-08
ENSG00000231856.2	RP11-327P2.5	151.138	1.3688	0.214208	6.39005	1.65827e-10	3.42186e-08
ENSG00000197580.11	BCO2	177.436	-1.75993	0.276197	-6.37199	1.8659e-10	3.77227e-08
ENSG00000265018.6	CTGLF12P	159.314	-1.98095	0.310844	-6.37282	1.85589e-10	3.77227e-08
ENSG00000154380.17	ENAH	1519.53	1.17354	0.184283	6.36815	1.91317e-10	3.84188e-08
ENSG00000255690.2	TRIL	90.3617	-2.032	0.319555	-6.35884	2.03285e-10	3.9989e-08
ENSG00000151789.10	ZNF385D	24.3452	-2.68577	0.423106	-6.34775	2.18484e-10	4.17183e-08
ENSG00000164654.15	MIOS	1047.63	1.29843	0.204683	6.34359	2.24467e-10	4.25081e-08
ENSG00000164300.15	SERINC5	357.998	1.3314	0.209967	6.34101	2.28266e-10	4.29556e-08
ENSG00000236431.1	AC009237.11	5.16581	-2.08165	0.328459	-6.33764	2.33316e-10	4.36316e-08
ENSG00000181722.15	ZBTB20	42.7457	1.0519	0.166481	6.31847	2.64157e-10	4.84899e-08
ENSG00000177359.17	OVOS2	240.879	-3.12112	0.494171	-6.31586	2.68659e-10	4.90155e-08
ENSG00000122824.10	NUDT10	22.6688	-1.76971	0.280396	-6.31148	2.76387e-10	5.01199e-08
ENSG00000117525.13	F3	1809.2	2.66298	0.422034	6.30987	2.79262e-10	5.03362e-08
ENSG00000247746.4	USP51	152.695	-1.11416	0.176608	-6.30863	2.81514e-10	5.04382e-08
ENSG00000059804.15	SLC2A3	648.686	1.30465	0.207019	6.30209	2.93665e-10	5.23021e-08
ENSG00000186281.12	GPAT2	47.1015	-2.20774	0.350372	-6.30112	2.95508e-10	5.2319e-08
ENSG00000236901.4	MIR600HG	282.44	1.17125	0.185953	6.29865	3.00251e-10	5.28459e-08
ENSG00000237188.3	RP11-337C18.8	59.3999	1.40384	0.223231	6.28874	3.20051e-10	5.60014e-08
ENSG00000198246.7	SLC29A3	46.3497	-1.11142	0.176942	-6.28129	3.35766e-10	5.84096e-08
ENSG00000196338.12	NLGN3	64.1821	-1.69048	0.270404	-6.25166	4.06126e-10	7.02409e-08
ENSG00000147852.15	VLDLR	952.956	1.22558	0.19622	6.24596	4.21217e-10	7.24323e-08
ENSG00000167889.12	MGAT5B	61.0827	-2.67978	0.429149	-6.24442	4.25378e-10	7.27299e-08
ENSG00000128268.11	MGAT3	265.697	-1.90389	0.305069	-6.24086	4.35175e-10	7.39822e-08
ENSG00000162434.11	JAK1	2337.93	1.05888	0.17002	6.228	4.72427e-10	7.98615e-08
ENSG00000281599.1	AC023283.1	30.6995	1.33307	0.214079	6.22697	4.75533e-10	7.9935e-08
ENSG00000135631.15	RAB11FIP5	510.269	-1.02391	0.164646	-6.21889	5.00674e-10	8.32848e-08
ENSG00000198883.11	PNMA5	60.6753	-2.56088	0.412684	-6.20542	5.45526e-10	8.82307e-08
ENSG00000185920.15	PTCH1	152.616	-1.25871	0.203215	-6.194	5.86558e-10	9.33532e-08
ENSG00000163497.2	FEV	99.5125	-2.97956	0.481137	-6.19276	5.91213e-10	9.35963e-08
ENSG00000162878.12	PKDCC	233.274	-1.89886	0.306761	-6.19003	6.01509e-10	9.4725e-08
ENSG00000119125.16	GDA	97.2141	-3.54338	0.573755	-6.17578	6.5838e-10	1.03138e-07
ENSG00000008516.16	MMP25	50.0065	1.48689	0.240896	6.17233	6.7289e-10	1.04862e-07
ENSG00000140807.5	NKD1	16.0103	-2.64728	0.430741	-6.14587	7.95243e-10	1.20784e-07
ENSG00000067955.13	CBFB	688.392	1.19204	0.194205	6.13808	8.35226e-10	1.25582e-07
ENSG00000172318.5	B3GALT1	30.902	-2.93604	0.478311	-6.13834	8.3386e-10	1.25582e-07
ENSG00000179921.14	GPBAR1	8.86288	1.80733	0.294673	6.13336	8.60434e-10	1.28725e-07
ENSG00000174348.13	PODN	17.0588	-2.63626	0.430303	-6.12651	8.98256e-10	1.33715e-07
ENSG00000244968.6	LIFR-AS1	111.795	1.38279	0.22581	6.12371	9.14225e-10	1.35418e-07
ENSG00000164305.17	CASP3	405.553	1.01529	0.165992	6.11649	9.56562e-10	1.40992e-07
ENSG00000265972.5	TXNIP	3983.47	1.4242	0.23304	6.1114	9.87613e-10	1.44855e-07
ENSG00000116729.13	WLS	816.184	-1.90582	0.312443	-6.09975	1.06238e-09	1.54039e-07
ENSG00000204634.12	TBC1D8	401.477	1.26347	0.207284	6.09539	1.09168e-09	1.56724e-07
ENSG00000112242.14	E2F3	75.9172	-1.68691	0.276773	-6.09495	1.09473e-09	1.56724e-07
ENSG00000253671.1	RP11-806O11.1	98.4876	1.96362	0.322803	6.08304	1.17926e-09	1.6544e-07
ENSG00000069399.12	BCL3	48.9289	-1.0949	0.180297	-6.07274	1.25744e-09	1.74185e-07
ENSG00000269887.1	RP11-477H21.2	10.9216	1.15661	0.19056	6.06957	1.28256e-09	1.76846e-07
ENSG00000128011.4	LRFN1	62.2069	-1.62136	0.267172	-6.06862	1.29016e-09	1.77077e-07
ENSG00000272168.5	CASC15	78.3922	-2.87807	0.475288	-6.05541	1.40058e-09	1.90485e-07
ENSG00000156486.7	KCNS2	10.3745	2.97269	0.491255	6.05122	1.43756e-09	1.9463e-07
ENSG00000117676.13	RPS6KA1	300.573	1.69432	0.280061	6.04983	1.44996e-09	1.95424e-07
ENSG00000114812.12	VIPR1	112.139	1.36062	0.225068	6.04537	1.49064e-09	2.00007e-07
ENSG00000260751.2	CTD-2196E14.6	28.7207	1.15746	0.191839	6.03348	1.60469e-09	2.1265e-07
ENSG00000174032.16	SLC25A30	135.376	-1.13318	0.187852	-6.03229	1.61649e-09	2.13071e-07
ENSG00000204290.10	BTNL2	23.3701	-2.87109	0.476886	-6.02051	1.73872e-09	2.26192e-07
ENSG00000189350.12	FAM179A	84.0871	-2.39178	0.397437	-6.01801	1.76571e-09	2.2871e-07
ENSG00000112796.9	ENPP5	892.697	1.14943	0.191281	6.0091	1.86561e-09	2.37903e-07
ENSG00000101850.12	GPR143	59.2689	-1.48817	0.247663	-6.00885	1.86849e-09	2.37903e-07
ENSG00000087250.8	MT3	386.295	-2.19248	0.365792	-5.9938	2.04997e-09	2.59904e-07
ENSG00000173404.4	INSM1	2425.13	1.45889	0.243882	5.98194	2.20494e-09	2.74463e-07
ENSG00000114923.16	SLC4A3	1858.21	-1.08937	0.182078	-5.98299	2.19085e-09	2.74463e-07
ENSG00000272425.1	RP11-363E6.4	12.0033	-2.2949	0.383666	-5.98152	2.21067e-09	2.74463e-07
ENSG00000254226.5	CTB-12O2.1	40.3831	-2.68636	0.449332	-5.97857	2.25102e-09	2.78317e-07
ENSG00000261526.2	CTB-31O20.2	45.8531	1.25185	0.209473	5.97619	2.28413e-09	2.81249e-07
ENSG00000265451.1	RP11-204L24.2	7.06636	1.54371	0.258372	5.97476	2.30422e-09	2.8256e-07
ENSG00000168079.16	SCARA5	28.9576	3.16145	0.529794	5.96733	2.41173e-09	2.93339e-07
ENSG00000090889.11	KIF4A	114.983	-1.8705	0.313641	-5.96384	2.4638e-09	2.98459e-07
ENSG00000103485.17	QPRT	167.777	-2.21858	0.372213	-5.96051	2.51446e-09	3.03368e-07
ENSG00000164687.10	FABP5	168.343	-1.8733	0.314371	-5.95889	2.53951e-09	3.0516e-07
ENSG00000163749.17	CCDC158	50.9253	-2.48207	0.416848	-5.95439	2.61047e-09	3.12432e-07
ENSG00000185338.4	SOCS1	78.8431	2.28951	0.384651	5.95218	2.64593e-09	3.15414e-07
ENSG00000149557.12	FEZ1	245.624	-1.64851	0.277128	-5.94853	2.70557e-09	3.21244e-07
ENSG00000213160.9	KLHL23	255.603	-1.00884	0.169621	-5.94763	2.72053e-09	3.21743e-07
ENSG00000204991.10	SPIRE2	1729.19	1.37773	0.232556	5.92428	3.13664e-09	3.68045e-07
ENSG00000162413.16	KLHL21	1604.43	1.53538	0.259442	5.91802	3.25832e-09	3.76853e-07
ENSG00000116745.6	RPE65	67.0563	-3.0615	0.517335	-5.91783	3.26209e-09	3.76853e-07
ENSG00000137501.17	SYTL2	618.117	-1.78166	0.301297	-5.9133	3.35331e-09	3.85901e-07
ENSG00000183117.18	CSMD1	13.8576	-3.22715	0.546382	-5.90641	3.49652e-09	3.97792e-07
ENSG00000008256.15	CYTH3	429.492	1.29069	0.218731	5.90083	3.61672e-09	4.06138e-07
ENSG00000104361.9	NIPAL2	957.92	1.23467	0.209248	5.90049	3.62417e-09	4.06138e-07
ENSG00000183876.8	ARSI	76.7251	-2.79634	0.474208	-5.89685	3.70496e-09	4.13642e-07
ENSG00000205664.10	RP11-706O15.1	50.344	-1.47755	0.250701	-5.89367	3.77722e-09	4.18586e-07
ENSG00000227070.1	RP11-191G24.1	5.06544	1.59971	0.27153	5.89147	3.82772e-09	4.22617e-07
ENSG00000164181.13	ELOVL7	219.61	-1.41532	0.240387	-5.88769	3.91629e-09	4.30807e-07
ENSG00000172057.9	ORMDL3	2486.56	-1.24944	0.212301	-5.88522	3.97519e-09	4.35683e-07
ENSG00000155254.12	MARVELD1	120.466	-1.23827	0.210678	-5.87757	4.16325e-09	4.51335e-07
ENSG00000266677.1	RP11-258F1.1	8.01174	-1.82843	0.311172	-5.87594	4.20439e-09	4.5415e-07
ENSG00000226419.7	SLC16A1-AS1	34.2665	-1.82879	0.311475	-5.87139	4.32164e-09	4.65136e-07
ENSG00000183087.14	GAS6	589.035	-1.54445	0.263518	-5.86089	4.60381e-09	4.93729e-07
ENSG00000157514.16	TSC22D3	3822.66	1.58102	0.269801	5.85996	4.62969e-09	4.94732e-07
ENSG00000132109.9	TRIM21	76.0821	-1.35703	0.231742	-5.85577	4.74806e-09	5.05575e-07
ENSG00000254532.1	RP11-624D11.2	12.0007	-2.77008	0.474013	-5.84388	5.0999e-09	5.41114e-07
ENSG00000272138.1	LINC01607	39.8986	-1.08145	0.18508	-5.84314	5.12256e-09	5.41598e-07
ENSG00000213918.10	DNASE1	778.224	1.02935	0.176198	5.842	5.1578e-09	5.43403e-07
ENSG00000160062.14	ZBTB8A	54.6564	1.00103	0.171433	5.83922	5.24444e-09	5.50593e-07
ENSG00000214900.9	LINC01588	10.1097	1.86422	0.319508	5.83465	5.39034e-09	5.61966e-07
ENSG00000218227.3	RP11-889L3.1	19.8105	-2.49804	0.428246	-5.8332	5.43743e-09	5.62952e-07
ENSG00000205976.4	RP11-404K5.2	166.477	3.112	0.533568	5.83244	5.46232e-09	5.6358e-07
ENSG00000170571.11	EMB	1095.82	1.36492	0.234221	5.82746	5.62762e-09	5.78639e-07
ENSG00000137474.19	MYO7A	188.766	-2.0182	0.34641	-5.82603	5.6761e-09	5.81626e-07
ENSG00000128242.12	GAL3ST1	112.947	-1.66337	0.285733	-5.82139	5.83596e-09	5.93267e-07
ENSG00000175772.10	LINC01106	24.683	-1.48885	0.25589	-5.8183	5.94498e-09	5.98922e-07
ENSG00000181856.14	SLC2A4	17.4036	1.81729	0.312498	5.81538	6.04967e-09	6.07423e-07
ENSG00000263470.1	RP11-160O5.1	40.7291	1.19441	0.205418	5.81454	6.08019e-09	6.08446e-07
ENSG00000078269.13	SYNJ2	133.636	-2.17735	0.374871	-5.80826	6.31267e-09	6.25435e-07
ENSG00000139438.5	FAM222A	293.006	-1.08884	0.187533	-5.80613	6.39322e-09	6.29249e-07
ENSG00000100422.13	CERK	2181.92	1.05169	0.181227	5.80318	6.50678e-09	6.34167e-07
ENSG00000198711.5	SSBP3-AS1	50.9842	1.14563	0.197396	5.80369	6.48703e-09	6.34167e-07
ENSG00000066933.15	MYO9A	665.507	1.05501	0.181873	5.80081	6.59949e-09	6.3904e-07
ENSG00000183307.3	CECR6	148.427	1.91877	0.331191	5.79356	6.89114e-09	6.65129e-07
ENSG00000226416.1	MRPL23-AS1	13.9924	-1.86917	0.322737	-5.79163	6.97051e-09	6.70625e-07
ENSG00000145990.10	GFOD1	786.687	1.33815	0.231211	5.78756	7.14169e-09	6.84893e-07
ENSG00000116983.12	HPCAL4	394.296	-2.77484	0.47951	-5.78683	7.17272e-09	6.85671e-07
ENSG00000232457.4	SLC16A6P1	7.03585	1.24228	0.215047	5.77682	7.61278e-09	7.2542e-07
ENSG00000136928.5	GABBR2	34.7399	-2.37008	0.410592	-5.77236	7.81688e-09	7.40155e-07
ENSG00000160999.10	SH2B2	47.5819	-1.30807	0.226665	-5.77095	7.88263e-09	7.44025e-07
ENSG00000087495.16	PHACTR3	270.64	2.44703	0.424152	5.76922	7.96416e-09	7.47008e-07
ENSG00000061918.12	GUCY1B3	202.927	-1.6183	0.280547	-5.76839	8.00329e-09	7.48333e-07
ENSG00000115884.10	SDC1	39.0191	-1.87708	0.325535	-5.76614	8.11086e-09	7.53681e-07
ENSG00000205336.11	ADGRG1	246.635	-1.87341	0.325154	-5.76159	8.33231e-09	7.71861e-07
ENSG00000147509.13	RGS20	12.5817	-2.39635	0.416016	-5.76024	8.39951e-09	7.73298e-07
ENSG00000186188.10	FFAR4	108.933	-3.15706	0.548174	-5.75924	8.44945e-09	7.75509e-07
ENSG00000257048.1	RP11-476M19.2	6.53556	-2.7871	0.484085	-5.75745	8.53928e-09	7.81358e-07
ENSG00000067842.17	ATP2B3	142.898	-2.21669	0.385358	-5.75228	8.80502e-09	7.95809e-07
ENSG00000106113.18	CRHR2	115.752	-2.56151	0.445689	-5.74731	9.06754e-09	8.14744e-07
ENSG00000279718.1	SNX18P12	5.62873	1.45981	0.254077	5.74553	9.16327e-09	8.20881e-07
ENSG00000166111.9	SVOP	1350.93	-1.00808	0.175506	-5.74383	9.2559e-09	8.26704e-07
ENSG00000110042.7	DTX4	73.8988	-1.32826	0.231296	-5.74268	9.31892e-09	8.29856e-07
ENSG00000214776.9	RP11-726G1.1	53.0351	-2.54223	0.442781	-5.7415	9.38424e-09	8.33192e-07
ENSG00000198795.10	ZNF521	93.5937	2.4546	0.427901	5.73637	9.67271e-09	8.56264e-07
ENSG00000279400.1	CTD-2353F22.2	7.43953	2.54698	0.444851	5.72546	1.03155e-08	9.05134e-07
ENSG00000004799.7	PDK4	927.839	1.71147	0.299239	5.71942	1.06888e-08	9.29706e-07
ENSG00000073605.18	GSDMB	254.706	-1.47496	0.257953	-5.71795	1.07818e-08	9.32377e-07
ENSG00000063015.19	SEZ6	169.266	-1.59734	0.279585	-5.71324	1.10842e-08	9.55766e-07
ENSG00000171303.6	KCNK3	1010.05	-1.48537	0.260256	-5.70734	1.14756e-08	9.81033e-07
ENSG00000274718.1	RP11-346C4.3	152.262	1.59489	0.279621	5.70376	1.17195e-08	9.92781e-07
ENSG00000149506.10	ZP1	21.9918	-1.84371	0.323267	-5.70338	1.17457e-08	9.92781e-07
ENSG00000273449.1	RP11-218F10.3	24.9838	1.51424	0.265542	5.70247	1.18081e-08	9.94681e-07
ENSG00000124140.12	SLC12A5	474.2	-1.52345	0.267174	-5.70209	1.18347e-08	9.94681e-07
ENSG00000270112.3	RP11-742D12.2	42.9394	-1.49994	0.263128	-5.70041	1.19516e-08	1.00169e-06
ENSG00000111554.14	MDM1	405.697	1.01162	0.177538	5.69803	1.21197e-08	1.01229e-06
ENSG00000189184.11	PCDH18	111.606	-1.94527	0.341415	-5.69767	1.21457e-08	1.01229e-06
ENSG00000253944.1	RP11-156K13.1	9.33474	1.87521	0.329509	5.69091	1.26362e-08	1.03871e-06
ENSG00000160191.17	PDE9A	150.102	-2.25545	0.396409	-5.6897	1.27264e-08	1.04325e-06
ENSG00000074416.13	MGLL	737.666	1.80283	0.317038	5.68649	1.29675e-08	1.06011e-06
ENSG00000110171.18	TRIM3	567.078	1.24997	0.219906	5.68409	1.3151e-08	1.06927e-06
ENSG00000197461.13	PDGFA	173.532	-1.12223	0.197793	-5.67375	1.39701e-08	1.12973e-06
ENSG00000174498.13	IGDCC3	26.8116	-2.068	0.364589	-5.67214	1.41025e-08	1.13736e-06
ENSG00000118263.14	KLF7	265.372	1.12439	0.198467	5.66537	1.46707e-08	1.18e-06
ENSG00000120129.5	DUSP1	1337.11	1.53178	0.270421	5.66442	1.47521e-08	1.18337e-06
ENSG00000233487.6	RPSAP69	8.56858	-2.07175	0.365788	-5.66381	1.48052e-08	1.18445e-06
ENSG00000144730.16	IL17RD	95.3053	-1.28302	0.226551	-5.66326	1.48522e-08	1.18505e-06
ENSG00000102230.13	PCYT1B	232.917	-1.10152	0.194575	-5.66116	1.50354e-08	1.19241e-06
ENSG00000254726.2	MEX3A	19.5702	-1.85678	0.327994	-5.66103	1.5047e-08	1.19241e-06
ENSG00000140416.19	TPM1	1094.4	1.39186	0.246014	5.65766	1.53454e-08	1.20988e-06
ENSG00000140961.12	OSGIN1	26.0155	-1.11225	0.19664	-5.6563	1.54669e-08	1.21148e-06
ENSG00000183779.6	ZNF703	160.218	-1.79239	0.316966	-5.65483	1.55999e-08	1.21554e-06
ENSG00000146352.12	CLVS2	30.0519	-3.4679	0.61373	-5.65053	1.59954e-08	1.23989e-06
ENSG00000178947.8	SMIM10L2A	847.612	-1.63611	0.289683	-5.64794	1.62385e-08	1.25548e-06
ENSG00000006432.15	MAP3K9	563.17	-1.26709	0.224529	-5.64332	1.66804e-08	1.28302e-06
ENSG00000163235.15	TGFA	21.4278	-1.82227	0.323009	-5.64154	1.68536e-08	1.28971e-06
ENSG00000136872.17	ALDOB	38.6399	2.127	0.377067	5.64091	1.69154e-08	1.29114e-06
ENSG00000119283.15	TRIM67	183.672	-2.41197	0.427764	-5.63856	1.71481e-08	1.30557e-06
ENSG00000232354.7	VIPR1-AS1	11.1025	1.60865	0.285526	5.63398	1.76098e-08	1.33731e-06
ENSG00000134569.9	LRP4	139.248	-2.46767	0.438057	-5.63322	1.76874e-08	1.33981e-06
ENSG00000184232.8	OAF	132.061	-1.60346	0.284849	-5.62916	1.81093e-08	1.36831e-06
ENSG00000143842.14	SOX13	143.963	-1.47503	0.262433	-5.6206	1.90299e-08	1.43064e-06
ENSG00000112149.9	CD83	445.595	-1.4052	0.250187	-5.61662	1.94733e-08	1.45302e-06
ENSG00000118369.12	USP35	890.08	-1.31751	0.234796	-5.61129	2.00828e-08	1.49106e-06
ENSG00000143603.18	KCNN3	84.5489	-1.82634	0.325545	-5.61008	2.02233e-08	1.49778e-06
ENSG00000112053.13	SLC26A8	19.206	-1.784	0.318254	-5.60557	2.07574e-08	1.5154e-06
ENSG00000163354.14	DCST2	44.0496	-1.69514	0.302406	-5.6055	2.07652e-08	1.5154e-06
ENSG00000176029.13	C11orf16	67.5637	-2.52804	0.450975	-5.60572	2.07394e-08	1.5154e-06
ENSG00000071246.10	VASH1	386.846	-1.03791	0.185241	-5.60303	2.1064e-08	1.52236e-06
ENSG00000166535.19	A2ML1	223.681	-2.18965	0.390746	-5.60376	2.09751e-08	1.52236e-06
ENSG00000183783.6	KCTD8	13.7824	3.53234	0.630953	5.59841	2.16322e-08	1.55966e-06
ENSG00000154917.10	RAB6B	981.347	-1.11671	0.199494	-5.59772	2.17189e-08	1.56214e-06
ENSG00000168671.9	UGT3A2	30.0464	-2.83736	0.508	-5.58536	2.3322e-08	1.65752e-06
ENSG00000115380.19	EFEMP1	19.871	-2.75762	0.493901	-5.58334	2.35942e-08	1.67289e-06
ENSG00000178343.4	SHISA3	5.19317	2.7907	0.500293	5.57813	2.43122e-08	1.71973e-06
ENSG00000069020.18	MAST4	757.645	1.13465	0.203506	5.57549	2.46831e-08	1.74185e-06
ENSG00000280287.1	RP13-554M15.7	83.982	1.36539	0.244939	5.57441	2.48364e-08	1.74444e-06
ENSG00000233251.7	AC007743.1	76.0968	1.138	0.204219	5.57245	2.5118e-08	1.75597e-06
ENSG00000151929.9	BAG3	437.113	1.45108	0.260487	5.57066	2.53781e-08	1.75772e-06
ENSG00000204624.7	PTCHD2	131.463	1.46376	0.26276	5.57072	2.53685e-08	1.75772e-06
ENSG00000166068.12	SPRED1	119.324	-1.61774	0.290365	-5.5714	2.52702e-08	1.75772e-06
ENSG00000273568.1	RP11-417L19.6	6.15162	1.01881	0.182939	5.56912	2.56022e-08	1.76915e-06
ENSG00000244274.7	DBNDD2	45.253	-1.50059	0.269488	-5.56828	2.5726e-08	1.77361e-06
ENSG00000171992.12	SYNPO	370.624	-1.75175	0.31464	-5.56749	2.58442e-08	1.77766e-06
ENSG00000232093.1	RP11-307C12.11	14.2123	-1.44481	0.259575	-5.56606	2.60568e-08	1.78818e-06
ENSG00000152583.12	SPARCL1	2891.42	-1.74469	0.313541	-5.56447	2.62943e-08	1.80035e-06
ENSG00000116584.17	ARHGEF2	411.673	-1.63051	0.293073	-5.56349	2.64435e-08	1.80231e-06
ENSG00000123999.4	INHA	188.713	-1.39729	0.251139	-5.56382	2.63933e-08	1.80231e-06
ENSG00000144485.10	HES6	453.381	2.20389	0.396377	5.56007	2.69661e-08	1.83376e-06
ENSG00000183837.9	PNMA3	346.638	-1.78151	0.321093	-5.54828	2.8849e-08	1.93287e-06
ENSG00000063587.13	ZNF275	1144.94	-1.46538	0.264198	-5.54655	2.91368e-08	1.94599e-06
ENSG00000151012.13	SLC7A11	587.97	2.2525	0.406365	5.54305	2.97253e-08	1.97381e-06
ENSG00000272717.1	RP11-342I1.2	5.71806	1.74116	0.314344	5.53903	3.04151e-08	2.00894e-06
ENSG00000117122.13	MFAP2	54.5964	-2.41204	0.435492	-5.53864	3.04822e-08	2.00894e-06
ENSG00000092820.17	EZR	819.841	1.58372	0.286064	5.53623	3.09055e-08	2.02347e-06
ENSG00000272913.1	RP11-440D17.3	6.54276	-1.82813	0.33027	-5.53525	3.10793e-08	2.0304e-06
ENSG00000124762.13	CDKN1A	769.998	1.81986	0.328844	5.53411	3.12806e-08	2.03467e-06
ENSG00000163874.8	ZC3H12A	18.1249	1.23778	0.223649	5.53447	3.12165e-08	2.03467e-06
ENSG00000101680.13	LAMA1	63.0255	-2.56963	0.464404	-5.53318	3.14472e-08	2.04107e-06
ENSG00000271730.1	RP11-787I22.3	10.5992	1.16573	0.21075	5.53132	3.17835e-08	2.04956e-06
ENSG00000134363.11	FST	22.9142	2.40415	0.434726	5.53026	3.1975e-08	2.05305e-06
ENSG00000196878.12	LAMB3	15.9009	-1.48538	0.268661	-5.52883	3.22366e-08	2.06101e-06
ENSG00000181634.7	TNFSF15	16.3482	-1.80008	0.325889	-5.52359	3.32136e-08	2.10548e-06
ENSG00000113580.14	NR3C1	2020.53	1.3863	0.251129	5.52025	3.3851e-08	2.13683e-06
ENSG00000164045.11	CDC25A	67.9516	-1.54855	0.280745	-5.51585	3.47097e-08	2.16816e-06
ENSG00000198626.15	RYR2	242.669	-2.5287	0.458439	-5.51588	3.47037e-08	2.16816e-06
ENSG00000226491.1	FTOP1	8.55193	-1.36225	0.246932	-5.51668	3.45464e-08	2.16816e-06
ENSG00000123933.14	MXD4	2353.16	1.04196	0.189032	5.51206	3.54657e-08	2.21077e-06
ENSG00000164308.16	ERAP2	373.126	1.56754	0.28442	5.51135	3.56082e-08	2.21504e-06
ENSG00000152377.13	SPOCK1	2250.88	-1.97587	0.358823	-5.50653	3.65971e-08	2.26713e-06
ENSG00000185989.10	RASA3	72.8653	-1.43273	0.260172	-5.50686	3.65282e-08	2.26713e-06
ENSG00000171617.13	ENC1	165.277	-1.78743	0.325053	-5.49888	3.82204e-08	2.35792e-06
ENSG00000177301.13	KCNA2	83.3574	-1.8997	0.345731	-5.49472	3.9134e-08	2.40437e-06
ENSG00000128965.11	CHAC1	58.6719	1.45844	0.265665	5.48977	4.02467e-08	2.46679e-06
ENSG00000249896.1	RP11-586D19.1	76.3816	2.0047	0.36519	5.48947	4.03149e-08	2.46679e-06
ENSG00000122877.13	EGR2	82.5283	2.41714	0.440393	5.4886	4.05122e-08	2.47381e-06
ENSG00000173391.8	OLR1	5.07874	-2.59119	0.472164	-5.48791	4.06719e-08	2.47582e-06
ENSG00000161714.11	PLCD3	560.685	-1.97371	0.359749	-5.48635	4.10329e-08	2.49035e-06
ENSG00000104059.4	FAM189A1	43.2285	2.40844	0.439214	5.48352	4.16954e-08	2.51546e-06
ENSG00000142733.14	MAP3K6	206.819	1.34687	0.245622	5.4835	4.16987e-08	2.51546e-06
ENSG00000185340.15	GAS2L1	478.793	1.42189	0.259563	5.47802	4.30103e-08	2.58416e-06
ENSG00000165617.14	DACT1	28.4134	-2.16807	0.395757	-5.47829	4.29456e-08	2.58416e-06
ENSG00000175318.11	GRAMD2	38.6095	1.4071	0.256944	5.4763	4.34307e-08	2.60419e-06
ENSG00000162063.12	CCNF	181.971	1.25729	0.229637	5.47513	4.37194e-08	2.61625e-06
ENSG00000177606.6	JUN	2318.59	1.72484	0.315121	5.47359	4.40997e-08	2.63374e-06
ENSG00000169710.7	FASN	2756	1.66941	0.305105	5.47159	4.46017e-08	2.65842e-06
ENSG00000164442.9	CITED2	378.626	1.42586	0.260837	5.46649	4.59028e-08	2.71972e-06
ENSG00000185519.8	FAM131C	106.079	1.9139	0.350433	5.46152	4.72066e-08	2.78045e-06
ENSG00000105499.13	PLA2G4C	392.085	-1.14737	0.21008	-5.46159	4.71888e-08	2.78045e-06
ENSG00000179604.9	CDC42EP4	1995.92	1.5664	0.286875	5.46022	4.75554e-08	2.79549e-06
ENSG00000148082.9	SHC3	183.454	-2.45739	0.450177	-5.45873	4.79563e-08	2.81353e-06
ENSG00000187098.14	MITF	191.38	1.58078	0.289701	5.45659	4.85373e-08	2.83649e-06
ENSG00000111716.12	LDHB	1938.6	-1.14257	0.2096	-5.45119	5.00342e-08	2.91528e-06
ENSG00000236166.1	RP3-523C21.2	5.41084	-3.05094	0.559728	-5.45075	5.01576e-08	2.91528e-06
ENSG00000175229.6	GAL3ST3	430.915	-1.97272	0.362109	-5.44785	5.09831e-08	2.95633e-06
ENSG00000204677.10	FAM153C	52.3652	-1.78197	0.32747	-5.44163	5.27951e-08	3.0437e-06
ENSG00000171766.15	GATM	281.492	1.75804	0.323122	5.44078	5.30469e-08	3.05234e-06
ENSG00000223813.2	AC007255.8	27.4007	1.54686	0.284367	5.43965	5.33851e-08	3.06003e-06
ENSG00000120217.13	CD274	98.1016	-1.19269	0.219254	-5.43976	5.33517e-08	3.06003e-06
ENSG00000125740.13	FOSB	364.82	2.78249	0.512175	5.43268	5.55127e-08	3.16641e-06
ENSG00000171208.9	NETO2	44.3039	-1.89805	0.349386	-5.43254	5.55584e-08	3.16641e-06
ENSG00000162105.16	SHANK2	158.938	-2.64182	0.486347	-5.43198	5.57333e-08	3.17033e-06
ENSG00000145934.15	TENM2	7.44861	-2.57358	0.473941	-5.43016	5.63029e-08	3.1906e-06
ENSG00000036828.13	CASR	15.6584	-3.11979	0.574895	-5.42672	5.73988e-08	3.23433e-06
ENSG00000038295.7	TLL1	7.24518	-2.33472	0.430259	-5.42631	5.75311e-08	3.23569e-06
ENSG00000105173.13	CCNE1	30.0142	-1.26086	0.232498	-5.42308	5.85808e-08	3.28239e-06
ENSG00000244578.1	LINC01391	34.3538	-2.92431	0.539306	-5.42236	5.88178e-08	3.28951e-06
ENSG00000151365.2	THRSP	5.28308	-2.03934	0.376145	-5.4217	5.90358e-08	3.29554e-06
ENSG00000264566.2	MIR23C	7.04984	1.52669	0.281614	5.4212	5.92005e-08	3.29858e-06
ENSG00000275542.1	RP11-455O6.9	7.16033	-1.8398	0.339754	-5.4151	6.12554e-08	3.39586e-06
ENSG00000130695.13	CEP85	594.257	1.04429	0.192945	5.41241	6.21838e-08	3.43824e-06
ENSG00000041982.15	TNC	47.6486	-2.03984	0.377014	-5.41052	6.28417e-08	3.44573e-06
ENSG00000261685.2	RP11-401P9.4	12.4899	-2.60288	0.481088	-5.41042	6.28779e-08	3.44573e-06
ENSG00000113763.10	UNC5A	250.926	1.93853	0.358341	5.40972	6.31233e-08	3.45286e-06
ENSG00000111886.10	GABRR2	20.7675	-2.5233	0.466699	-5.4067	6.41979e-08	3.49884e-06
ENSG00000164220.6	F2RL2	8.16869	-2.78077	0.514499	-5.40481	6.48762e-08	3.52581e-06
ENSG00000111725.10	PRKAB1	673.777	1.0427	0.192944	5.40415	6.51155e-08	3.52957e-06
ENSG00000064270.12	ATP2C2	51.2416	-1.86914	0.34607	-5.40103	6.62579e-08	3.585e-06
ENSG00000165097.13	KDM1B	539.805	1.29368	0.239648	5.39824	6.72992e-08	3.62169e-06
ENSG00000119408.16	NEK6	41.5688	-1.42313	0.263728	-5.3962	6.80653e-08	3.65634e-06
ENSG00000112561.17	TFEB	276.699	1.84342	0.341679	5.39518	6.8455e-08	3.67069e-06
ENSG00000173548.8	SNX33	359.146	2.04396	0.378959	5.39361	6.90564e-08	3.68971e-06
ENSG00000229689.3	AC009237.8	24.9024	-1.58308	0.293608	-5.3918	6.97554e-08	3.71379e-06
ENSG00000123689.5	G0S2	32.1684	-1.69598	0.31489	-5.38596	7.20583e-08	3.82958e-06
ENSG00000216921.7	AC131097.4	9.20672	-2.27783	0.423045	-5.38437	7.26968e-08	3.85667e-06
ENSG00000116525.13	TRIM62	436.672	1.30504	0.242622	5.37891	7.49402e-08	3.95056e-06
ENSG00000154027.18	AK5	11.7116	-2.63105	0.489183	-5.37846	7.51268e-08	3.95056e-06
ENSG00000255366.1	RP11-1134I14.8	9.81308	-1.94022	0.360845	-5.37687	7.57898e-08	3.97843e-06
ENSG00000114450.9	GNB4	114.366	-1.81493	0.337646	-5.37523	7.64847e-08	4.00166e-06
ENSG00000157927.16	RADIL	56.4591	-1.65076	0.307107	-5.3752	7.64997e-08	4.00166e-06
ENSG00000108604.15	SMARCD2	1191.99	1.07912	0.200983	5.36921	7.90841e-08	4.12862e-06
ENSG00000277883.1	NLRP3P	5.09242	-2.37327	0.442037	-5.36894	7.92029e-08	4.12862e-06
ENSG00000126106.13	TMEM53	235.633	1.0719	0.199671	5.36835	7.94597e-08	4.1348e-06
ENSG00000144711.13	IQSEC1	746.128	-1.30147	0.242667	-5.36317	8.17727e-08	4.24778e-06
ENSG00000131037.14	EPS8L1	107.208	-2.49899	0.466403	-5.358	8.41462e-08	4.32601e-06
ENSG00000184675.9	AMER1	101.722	-1.19379	0.222789	-5.35837	8.39766e-08	4.32601e-06
ENSG00000280594.1	AP000432.1	11.502	1.67338	0.312627	5.35264	8.66802e-08	4.43941e-06
ENSG00000132205.10	EMILIN2	217.598	-2.41248	0.450729	-5.3524	8.67971e-08	4.43941e-06
ENSG00000100906.10	NFKBIA	2934.13	1.1185	0.209231	5.34576	9.00404e-08	4.5818e-06
ENSG00000240694.8	PNMA2	1433.39	-1.30049	0.243303	-5.34514	9.03463e-08	4.58956e-06
ENSG00000180867.10	PDIA3P1	55.7425	1.26007	0.23583	5.34311	9.13665e-08	4.63352e-06
ENSG00000147257.13	GPC3	40.0132	-2.2704	0.425393	-5.33719	9.43998e-08	4.77117e-06
ENSG00000175175.5	PPM1E	179.067	1.56924	0.294243	5.33313	9.65342e-08	4.83321e-06
ENSG00000142549.9	IGLON5	53.0003	-2.79899	0.524912	-5.3323	9.69744e-08	4.84402e-06
ENSG00000121905.9	HPCA	51.8673	-1.80706	0.339353	-5.32501	1.00946e-07	5.03402e-06
ENSG00000129595.12	EPB41L4A	15.2972	-1.79517	0.337279	-5.32251	1.02347e-07	5.0954e-06
ENSG00000100678.18	SLC8A3	75.7704	-2.67407	0.50246	-5.32196	1.02656e-07	5.10229e-06
ENSG00000183688.4	FAM101B	212.716	1.34428	0.252675	5.32021	1.0365e-07	5.14315e-06
ENSG00000069482.6	GAL	15.6342	-2.64832	0.497939	-5.31856	1.0459e-07	5.18116e-06
ENSG00000103942.12	HOMER2	562.044	1.04857	0.197214	5.31692	1.05537e-07	5.21945e-06
ENSG00000120594.16	PLXDC2	224.365	-1.77616	0.334127	-5.31582	1.06176e-07	5.24239e-06
ENSG00000184809.12	B3GALT5-AS1	90.7058	-1.14529	0.215554	-5.31327	1.07678e-07	5.30778e-06
ENSG00000173698.17	ADGRG2	388.814	2.08026	0.391608	5.31208	1.08378e-07	5.33354e-06
ENSG00000101162.3	TUBB1	17.7464	1.48618	0.280429	5.29968	1.16006e-07	5.6809e-06
ENSG00000165046.12	LETM2	102.552	-1.44765	0.273359	-5.29578	1.18508e-07	5.77506e-06
ENSG00000196781.13	TLE1	420.368	1.25396	0.236875	5.29377	1.19823e-07	5.81074e-06
ENSG00000231181.1	RP13-15M17.1	10.8658	1.30888	0.24724	5.29394	1.19707e-07	5.81074e-06
ENSG00000277728.1	RP11-143K11.7	11.7643	1.32638	0.250637	5.29203	1.20969e-07	5.81914e-06
ENSG00000243230.1	RP11-286H14.8	9.27297	-2.28405	0.431596	-5.2921	1.2092e-07	5.81914e-06
ENSG00000181585.3	TMIE	520.005	-1.01079	0.191209	-5.28632	1.24804e-07	5.96529e-06
ENSG00000087494.15	PTHLH	8.69411	-2.55905	0.484127	-5.28591	1.2508e-07	5.96894e-06
ENSG00000108179.13	PPIF	568.988	1.11011	0.210056	5.28484	1.25811e-07	5.99426e-06
ENSG00000126803.9	HSPA2	402.152	1.65374	0.312969	5.28404	1.26363e-07	6.01099e-06
ENSG00000147383.10	NSDHL	433.984	1.03527	0.196064	5.28025	1.29005e-07	6.10755e-06
ENSG00000154930.14	ACSS1	71.1931	-1.26976	0.24047	-5.28034	1.28944e-07	6.10755e-06
ENSG00000062038.13	CDH3	195.852	-1.83661	0.34791	-5.27897	1.29911e-07	6.1407e-06
ENSG00000124429.17	POF1B	7.2816	-2.60314	0.493588	-5.27391	1.3355e-07	6.27308e-06
ENSG00000069535.13	MAOB	2442.35	-1.26922	0.240722	-5.27256	1.34535e-07	6.29956e-06
ENSG00000272518.1	RP11-26J3.3	9.15135	1.15936	0.21996	5.27076	1.35858e-07	6.34647e-06
ENSG00000155511.17	GRIA1	97.1067	-2.90692	0.551562	-5.27034	1.36173e-07	6.34647e-06
ENSG00000172987.12	HPSE2	5.78804	-2.32494	0.441123	-5.27049	1.36058e-07	6.34647e-06
ENSG00000224310.1	LINC01567	18.0352	-1.12234	0.213024	-5.26861	1.37459e-07	6.38651e-06
ENSG00000165757.8	KIAA1462	167.262	-1.62746	0.308966	-5.26745	1.38331e-07	6.41707e-06
ENSG00000141447.16	OSBPL1A	1021.78	1.73599	0.329616	5.26671	1.38891e-07	6.42659e-06
ENSG00000188064.9	WNT7B	9.7306	3.03071	0.575519	5.26604	1.39396e-07	6.42659e-06
ENSG00000121281.12	ADCY7	25.13	-1.31561	0.249843	-5.26576	1.3961e-07	6.42659e-06
ENSG00000162512.15	SDC3	425.237	-1.22095	0.231843	-5.2663	1.39204e-07	6.42659e-06
ENSG00000232717.1	TRIM51JP	17.5468	-2.76958	0.525883	-5.26653	1.39025e-07	6.42659e-06
ENSG00000167191.11	GPRC5B	207.632	1.50124	0.285124	5.26522	1.40021e-07	6.4356e-06
ENSG00000152580.8	IGSF10	70.5838	-2.25192	0.427723	-5.26491	1.40257e-07	6.43653e-06
ENSG00000164292.12	RHOBTB3	2592.4	1.13233	0.215257	5.26038	1.43755e-07	6.58695e-06
ENSG00000132481.6	TRIM47	202.435	-2.0349	0.387089	-5.25692	1.46491e-07	6.69183e-06
ENSG00000254027.1	RP11-363E6.3	6.15589	-2.07807	0.395561	-5.25346	1.49266e-07	6.79786e-06
ENSG00000198300.12	PEG3	7676.69	-1.54396	0.294054	-5.25062	1.51589e-07	6.89316e-06
ENSG00000240204.2	SMKR1	119.701	-1.09693	0.209	-5.24848	1.53363e-07	6.96325e-06
ENSG00000066583.11	ISOC1	711.725	-1.17758	0.224593	-5.24317	1.57839e-07	7.13397e-06
ENSG00000207770.1	MIR568	85.256	1.03356	0.197137	5.24287	1.58096e-07	7.13483e-06
ENSG00000085741.12	WNT11	19.0034	-2.1449	0.409245	-5.24111	1.59614e-07	7.19247e-06
ENSG00000156030.12	ELMSAN1	1577.79	1.14623	0.218738	5.24021	1.6039e-07	7.20573e-06
ENSG00000272419.5	RP11-403I13.8	79.5979	-1.85824	0.354603	-5.24034	1.60284e-07	7.20573e-06
ENSG00000177453.7	NIM1K	757.047	1.58666	0.303151	5.23388	1.65985e-07	7.44593e-06
ENSG00000145864.12	GABRB2	20.5058	-2.46823	0.471773	-5.23182	1.6785e-07	7.51831e-06
ENSG00000153132.12	CLGN	453.687	1.10777	0.212194	5.22056	1.78378e-07	7.88369e-06
ENSG00000236882.7	LINC01554	20.456	2.06911	0.39643	5.21935	1.7955e-07	7.92376e-06
ENSG00000111961.16	SASH1	276.848	1.62206	0.310958	5.21633	1.82506e-07	8.03051e-06
ENSG00000002587.9	HS3ST1	18.394	-1.89228	0.362863	-5.21486	1.83952e-07	8.08226e-06
ENSG00000234336.6	JAZF1-AS1	13.7016	-1.38232	0.265106	-5.21423	1.84584e-07	8.09816e-06
ENSG00000183770.5	FOXL2	129.615	-2.61876	0.502449	-5.21198	1.86834e-07	8.18484e-06
ENSG00000184860.9	SDR42E1	140.704	-1.40846	0.270271	-5.21128	1.87542e-07	8.20389e-06
ENSG00000085117.11	CD82	172.229	1.82696	0.350777	5.20831	1.90566e-07	8.32399e-06
ENSG00000104044.15	OCA2	7.53991	-2.62329	0.504159	-5.20329	1.95787e-07	8.50238e-06
ENSG00000006282.20	SPATA20	887.56	-1.03393	0.198826	-5.20019	1.99088e-07	8.63321e-06
ENSG00000239218.2	RPS20P22	12.1884	-1.95641	0.376464	-5.1968	2.02748e-07	8.77401e-06
ENSG00000196141.12	SPATS2L	215.839	-1.68047	0.323429	-5.1958	2.03837e-07	8.80088e-06
ENSG00000172031.6	EPHX4	20.7397	-1.45297	0.280102	-5.18731	2.13353e-07	9.14577e-06
ENSG00000173805.15	HAP1	202.084	-2.32953	0.449163	-5.18639	2.14412e-07	9.17802e-06
ENSG00000146038.11	DCDC2	351.867	-1.2037	0.232245	-5.18288	2.18481e-07	9.31223e-06
ENSG00000259935.1	RP11-519C12.1	5.86791	1.16162	0.224226	5.18058	2.21192e-07	9.37375e-06
ENSG00000065911.11	MTHFD2	341.852	1.5675	0.302624	5.17969	2.2225e-07	9.39257e-06
ENSG00000088340.15	FER1L4	275.76	1.88349	0.363743	5.17808	2.24182e-07	9.46086e-06
ENSG00000279693.1	RP11-71L14.3	12.7068	-1.65148	0.318999	-5.17707	2.25392e-07	9.48517e-06
ENSG00000244161.1	FLNB-AS1	23.3066	1.15693	0.223706	5.17163	2.32059e-07	9.71111e-06
ENSG00000148339.12	SLC25A25	1191.92	1.36801	0.264639	5.16933	2.34929e-07	9.81749e-06
ENSG00000260464.1	RP4-561L24.3	24.498	-1.25798	0.243394	-5.1685	2.35975e-07	9.8467e-06
ENSG00000054179.11	ENTPD2	72.2475	1.11141	0.215094	5.16711	2.37741e-07	9.89353e-06
ENSG00000249680.2	TUBA3GP	19.0729	2.78906	0.539918	5.16571	2.39528e-07	9.93938e-06
ENSG00000173156.6	RHOD	46.5464	-2.39135	0.462921	-5.16578	2.39432e-07	9.93938e-06
ENSG00000105784.15	RUNDC3B	44.154	-2.19904	0.425777	-5.16476	2.40742e-07	9.96299e-06
ENSG00000106538.9	RARRES2	77.7035	-2.00954	0.38942	-5.16033	2.46518e-07	1.01739e-05
ENSG00000242267.6	SKINTL	79.6368	2.02514	0.392752	5.15627	2.51914e-07	1.03395e-05
ENSG00000164403.14	SHROOM1	160.013	-1.38994	0.269612	-5.15532	2.53195e-07	1.03779e-05
ENSG00000008226.19	DLEC1	141.003	-2.17715	0.423034	-5.1465	2.65386e-07	1.08183e-05
ENSG00000279041.1	CTD-2373N4.3	7.11277	1.47516	0.286813	5.14327	2.70003e-07	1.09766e-05
ENSG00000143839.13	REN	17.0674	1.94044	0.377375	5.14193	2.71936e-07	1.10252e-05
ENSG00000251056.1	ANKRD20A17P	5.68968	1.69062	0.329121	5.13676	2.79519e-07	1.1302e-05
ENSG00000229267.2	AC072062.1	36.9709	-2.18749	0.426344	-5.13082	2.88489e-07	1.1602e-05
ENSG00000186204.14	CYP4F12	13.2564	-1.58786	0.309786	-5.12566	2.96491e-07	1.18759e-05
ENSG00000148541.12	FAM13C	284.636	1.0855	0.211941	5.12173	3.02744e-07	1.20779e-05
ENSG00000165023.5	DIRAS2	30.0043	-1.6576	0.323796	-5.11926	3.06729e-07	1.2172e-05
ENSG00000078237.6	TIGAR	170.545	1.28371	0.251041	5.11355	3.16152e-07	1.24632e-05
ENSG00000258725.1	PRC1-AS1	19.5317	1.91472	0.374432	5.11367	3.15956e-07	1.24632e-05
ENSG00000127948.13	POR	2205.3	1.09295	0.213798	5.11206	3.18664e-07	1.25248e-05
ENSG00000226124.6	FTCDNL1	16.1737	-2.23014	0.436266	-5.11188	3.1897e-07	1.25248e-05
ENSG00000196208.13	GREB1	903.832	1.84944	0.361978	5.10927	3.2341e-07	1.26349e-05
ENSG00000081052.11	COL4A4	100.195	-1.74342	0.341229	-5.10924	3.23462e-07	1.26349e-05
ENSG00000110436.11	SLC1A2	69.621	-2.32518	0.455072	-5.10948	3.2305e-07	1.26349e-05
ENSG00000135074.15	ADAM19	70.4051	-2.04655	0.400665	-5.10787	3.25806e-07	1.27098e-05
ENSG00000279096.1	AL356289.1	51.1997	2.77388	0.543337	5.10526	3.30343e-07	1.2845e-05
ENSG00000234449.2	RP11-706O15.3	9.52863	-1.21947	0.239007	-5.10225	3.3564e-07	1.30087e-05
ENSG00000211448.11	DIO2	721.714	-2.28015	0.447057	-5.10035	3.39018e-07	1.30887e-05
ENSG00000095383.19	TBC1D2	155.363	1.2009	0.235496	5.09943	3.40675e-07	1.31357e-05
ENSG00000272568.5	CTB-113D17.1	56.5947	-1.91448	0.3756	-5.09713	3.44833e-07	1.3279e-05
ENSG00000138835.22	RGS3	158.038	-1.20799	0.23701	-5.09678	3.45484e-07	1.32869e-05
ENSG00000250033.5	SLC7A11-AS1	11.0908	2.32337	0.455973	5.09542	3.47975e-07	1.33356e-05
ENSG00000108231.11	LGI1	134.417	-2.66216	0.522467	-5.09536	3.48088e-07	1.33356e-05
ENSG00000176659.7	C20orf197	5.37674	-2.03356	0.399284	-5.09301	3.52415e-07	1.34842e-05
ENSG00000115525.16	ST3GAL5	344.579	-1.04852	0.2059	-5.09236	3.53641e-07	1.35138e-05
ENSG00000184956.15	MUC6	52.9042	-1.47626	0.290117	-5.08849	3.60923e-07	1.37569e-05
ENSG00000198369.9	SPRED2	186.436	-1.00632	0.197875	-5.08563	3.66409e-07	1.39128e-05
ENSG00000169330.8	KIAA1024	60.9521	-1.8943	0.372546	-5.08474	3.68132e-07	1.39605e-05
ENSG00000186567.12	CEACAM19	146.928	-1.11348	0.219073	-5.0827	3.72101e-07	1.40754e-05
ENSG00000134207.14	SYT6	24.0936	-2.32812	0.458075	-5.08239	3.72717e-07	1.40809e-05
ENSG00000197140.14	ADAM32	45.0874	-1.21615	0.239419	-5.07961	3.78218e-07	1.42707e-05
ENSG00000172458.4	IL17D	58.2682	-1.13172	0.222832	-5.0788	3.79819e-07	1.4295e-05
ENSG00000078549.14	ADCYAP1R1	697.259	-2.16079	0.426025	-5.07197	3.93711e-07	1.47993e-05
ENSG00000230730.1	AC074011.2	5.53877	1.56637	0.308968	5.06967	3.98513e-07	1.49422e-05
ENSG00000082512.14	TRAF5	465.301	-1.52735	0.301268	-5.06975	3.98346e-07	1.49422e-05
ENSG00000198933.9	TBKBP1	292.498	-1.03551	0.204316	-5.06818	4.01637e-07	1.50405e-05
ENSG00000273472.1	RP11-102N12.3	19.2694	-1.20885	0.238617	-5.06608	4.061e-07	1.51886e-05
ENSG00000081320.10	STK17B	226.642	1.69994	0.33576	5.06295	4.12814e-07	1.53694e-05
ENSG00000170324.19	FRMPD2	129.879	-1.74284	0.344239	-5.06287	4.12988e-07	1.53694e-05
ENSG00000233705.6	SLC26A4-AS1	55.3837	-2.00203	0.395525	-5.06169	4.15558e-07	1.54458e-05
ENSG00000269956.1	MKNK1-AS1	21.991	-1.41675	0.280109	-5.05785	4.24008e-07	1.57209e-05
ENSG00000203760.8	CENPW	42.9082	-1.38946	0.274761	-5.057	4.25899e-07	1.57714e-05
ENSG00000249119.1	MTND6P4	62.2038	-1.84443	0.364892	-5.05472	4.31016e-07	1.59412e-05
ENSG00000279305.1	RP11-316N24.2	38.2301	-3.16032	0.625634	-5.05139	4.38606e-07	1.61899e-05
ENSG00000144668.11	ITGA9	122.489	-1.29048	0.255492	-5.05098	4.39545e-07	1.61966e-05
ENSG00000076356.6	PLXNA2	122.463	-1.63646	0.324155	-5.04838	4.45568e-07	1.63983e-05
ENSG00000204682.5	CASC10	150.5	-1.29455	0.256496	-5.04705	4.48687e-07	1.64928e-05
ENSG00000168874.12	ATOH8	82.4564	-1.66459	0.329889	-5.0459	4.51398e-07	1.65617e-05
ENSG00000168546.10	GFRA2	83.4693	-1.93828	0.384251	-5.04431	4.55161e-07	1.66287e-05
ENSG00000198133.8	TMEM229B	1151.06	1.03039	0.204344	5.04243	4.5965e-07	1.67314e-05
ENSG00000178038.16	ALS2CL	642.415	-1.44255	0.286165	-5.04097	4.63171e-07	1.6839e-05
ENSG00000149260.14	CAPN5	71.5047	-1.02266	0.203264	-5.03118	4.87468e-07	1.75729e-05
ENSG00000062282.14	DGAT2	219.478	-2.05726	0.408984	-5.03018	4.90022e-07	1.76014e-05
ENSG00000261340.1	LINC01616	65.8594	-1.76918	0.352138	-5.02411	5.05769e-07	1.79942e-05
ENSG00000128849.10	CGNL1	115.385	-2.09591	0.41759	-5.01907	5.19228e-07	1.8366e-05
ENSG00000179058.6	C9orf50	6.65969	-1.98861	0.396212	-5.01905	5.19289e-07	1.8366e-05
ENSG00000185339.8	TCN2	664.679	-1.6995	0.338594	-5.01929	5.1863e-07	1.8366e-05
ENSG00000198732.10	SMOC1	121.85	-2.43818	0.485737	-5.01954	5.17953e-07	1.8366e-05
ENSG00000117245.12	KIF17	33.0134	-1.27143	0.253487	-5.01574	5.28299e-07	1.85546e-05
ENSG00000100276.9	RASL10A	69.4326	1.68217	0.335518	5.01366	5.34053e-07	1.87137e-05
ENSG00000185442.12	FAM174B	461.954	1.21563	0.242478	5.01335	5.3491e-07	1.87193e-05
ENSG00000260273.1	RP11-425D10.10	6.63083	1.10555	0.220811	5.00677	5.53517e-07	1.92889e-05
ENSG00000149328.14	GLB1L2	415.646	-1.14449	0.228725	-5.00377	5.6219e-07	1.95316e-05
ENSG00000188766.12	SPRED3	75.3584	-1.28846	0.257507	-5.0036	5.6269e-07	1.95316e-05
ENSG00000104213.12	PDGFRL	65.6748	1.61648	0.323153	5.0022	5.66784e-07	1.96282e-05
ENSG00000268279.4	RP11-434D12.1	30.0725	1.24353	0.248793	4.99826	5.78491e-07	1.99643e-05
ENSG00000199023.2	MIR339	13.3548	1.04179	0.208441	4.998	5.79267e-07	1.9968e-05
ENSG00000183864.4	TOB2	972.141	1.19265	0.238684	4.99677	5.82987e-07	2.00501e-05
ENSG00000152953.12	STK32B	13.4188	-2.23343	0.447241	-4.9938	5.92038e-07	2.0338e-05
ENSG00000169031.18	COL4A3	117.885	-1.65316	0.331236	-4.99087	6.01073e-07	2.05775e-05
ENSG00000225376.5	TMEM246-AS1	8.04893	1.44715	0.290294	4.98511	6.19256e-07	2.11757e-05
ENSG00000239899.3	RN7SL674P	5.28273	2.34066	0.470026	4.97985	6.36322e-07	2.16357e-05
ENSG00000150540.13	HNMT	48.5723	-1.35642	0.27244	-4.97877	6.39893e-07	2.17077e-05
ENSG00000085552.16	IGSF9	10.9387	-2.5772	0.517683	-4.97833	6.41341e-07	2.17322e-05
ENSG00000267194.1	RP1-193H18.2	68.203	1.1232	0.225873	4.97272	6.60197e-07	2.23206e-05
ENSG00000129521.13	EGLN3	274.087	-1.92776	0.387763	-4.97149	6.64397e-07	2.24373e-05
ENSG00000106624.8	AEBP1	147.661	-1.42563	0.286857	-4.96983	6.70102e-07	2.26044e-05
ENSG00000151491.12	EPS8	684.785	-1.2266	0.246876	-4.96848	6.74785e-07	2.27368e-05
ENSG00000187942.11	LDLRAD2	9.77247	-1.77631	0.357666	-4.96639	6.82093e-07	2.29056e-05
ENSG00000116396.13	KCNC4	673.357	-1.32547	0.267082	-4.9628	6.94853e-07	2.32558e-05
ENSG00000171246.5	NPTX1	15.7923	2.55924	0.515805	4.96164	6.99018e-07	2.3343e-05
ENSG00000143153.12	ATP1B1	5047.48	1.00782	0.20318	4.96026	7.04004e-07	2.34801e-05
ENSG00000071909.18	MYO3B	209.426	-1.47321	0.297015	-4.96007	7.04693e-07	2.34801e-05
ENSG00000124772.11	CPNE5	194.417	-1.42401	0.287172	-4.95874	7.09535e-07	2.35954e-05
ENSG00000269959.1	SPACA6P-AS	19.0065	-1.19399	0.240788	-4.95868	7.0973e-07	2.35954e-05
ENSG00000164251.4	F2RL1	29.9028	-1.95835	0.394982	-4.95808	7.11944e-07	2.36427e-05
ENSG00000203797.9	DDO	25.7533	2.12439	0.428826	4.95396	7.27172e-07	2.40417e-05
ENSG00000146250.6	PRSS35	35.736	-1.53363	0.309596	-4.95365	7.28327e-07	2.40533e-05
ENSG00000157193.14	LRP8	363.943	1.3757	0.277915	4.95008	7.41848e-07	2.44423e-05
ENSG00000131409.12	LRRC4B	808.299	-1.21821	0.24627	-4.94665	7.55015e-07	2.47978e-05
ENSG00000134460.15	IL2RA	10.7074	1.802	0.364334	4.94601	7.5749e-07	2.48518e-05
ENSG00000197291.8	RAMP2-AS1	104.169	1.88503	0.381191	4.94512	7.60984e-07	2.48846e-05
ENSG00000175130.6	MARCKSL1	309.56	-1.50026	0.303481	-4.94352	7.67242e-07	2.50618e-05
ENSG00000182489.8	XKRX	25.5121	1.356	0.274586	4.93835	7.87873e-07	2.55406e-05
ENSG00000198576.3	ARC	93.9702	2.07104	0.419371	4.93844	7.87495e-07	2.55406e-05
ENSG00000185933.6	CALHM1	13.7869	-2.57755	0.522072	-4.93715	7.92727e-07	2.56701e-05
ENSG00000175766.11	EIF4E1B	44.961	-1.31073	0.265607	-4.93484	8.02181e-07	2.59482e-05
ENSG00000089847.12	ANKRD24	1327.62	1.91875	0.38901	4.9324	8.12272e-07	2.62179e-05
ENSG00000232295.7	RP11-154D6.1	89.544	1.84903	0.375026	4.93042	8.20545e-07	2.64564e-05
ENSG00000148655.14	C10orf11	44.5261	1.5868	0.321859	4.93012	8.21804e-07	2.64685e-05
ENSG00000165966.14	PDZRN4	110.357	-1.80051	0.36542	-4.92722	8.34062e-07	2.67481e-05
ENSG00000102935.11	ZNF423	272.442	1.19057	0.241739	4.92505	8.43402e-07	2.69898e-05
ENSG00000197959.13	DNM3	676.262	-1.06448	0.216174	-4.92419	8.47126e-07	2.708e-05
ENSG00000129009.12	ISLR	29.4684	-1.88512	0.383241	-4.91888	8.70401e-07	2.77647e-05
ENSG00000154654.14	NCAM2	151.486	-2.26904	0.46147	-4.91699	8.7883e-07	2.79739e-05
ENSG00000171813.13	PWWP2B	383.427	-1.03499	0.210606	-4.91433	8.90848e-07	2.83263e-05
ENSG00000187554.11	TLR5	56.3774	1.63362	0.332525	4.91276	8.98045e-07	2.85248e-05
ENSG00000103647.12	CORO2B	21.5491	-1.92958	0.392815	-4.91218	9.00683e-07	2.85783e-05
ENSG00000165072.9	MAMDC2	30.3469	-1.32496	0.269974	-4.90774	9.21342e-07	2.92028e-05
ENSG00000076864.19	RAP1GAP	750.449	-1.13457	0.231229	-4.90669	9.26246e-07	2.92653e-05
ENSG00000165863.16	C10orf82	23.7228	-2.78937	0.568466	-4.90683	9.25624e-07	2.92653e-05
ENSG00000178445.8	GLDC	21.4356	-2.15939	0.440352	-4.90379	9.40072e-07	2.96395e-05
ENSG00000133048.12	CHI3L1	36.3081	-2.52889	0.515749	-4.90333	9.42244e-07	2.96767e-05
ENSG00000274414.1	RP5-965G21.4	7.30806	-1.31851	0.268943	-4.90258	9.45882e-07	2.97444e-05
ENSG00000230498.1	RP4-564M11.2	7.36925	1.45086	0.296074	4.90032	9.56792e-07	3.004e-05
ENSG00000237529.1	RP11-439K3.3	10.6769	1.04437	0.21315	4.89972	9.5972e-07	3.01004e-05
ENSG00000258670.1	RP11-1042B17.3	44.5068	-1.21573	0.248323	-4.89575	9.7933e-07	3.05872e-05
ENSG00000162542.13	TMCO4	156.899	-1.36384	0.278608	-4.89518	9.82154e-07	3.06115e-05
ENSG00000182310.12	SPACA6P	263.345	-1.01335	0.207026	-4.8948	9.84052e-07	3.06387e-05
ENSG00000164627.17	KIF6	35.912	-1.23693	0.252789	-4.89314	9.92393e-07	3.08663e-05
ENSG00000166819.11	PLIN1	34.7583	1.39041	0.284197	4.89242	9.96023e-07	3.0915e-05
ENSG00000213190.3	MLLT11	467.161	-1.10464	0.225785	-4.89246	9.9585e-07	3.0915e-05
ENSG00000066382.16	MPPED2	267.843	-2.10319	0.429949	-4.89172	9.99569e-07	3.09793e-05
ENSG00000278212.1	MAFIP	5.24883	-2.71199	0.554505	-4.89083	1.00413e-06	3.107e-05
ENSG00000163075.12	CFAP221	190.819	-1.26798	0.259315	-4.88973	1.00973e-06	3.11786e-05
ENSG00000152822.13	GRM1	58.5668	-2.03228	0.415782	-4.88786	1.01937e-06	3.14116e-05
ENSG00000177494.5	ZBED2	16.4724	-2.43354	0.498032	-4.88631	1.02742e-06	3.16269e-05
ENSG00000236939.2	BAALC-AS2	21.5781	-1.97498	0.40434	-4.88446	1.03714e-06	3.18279e-05
ENSG00000144655.14	CSRNP1	525.559	1.22086	0.25019	4.87974	1.06228e-06	3.24179e-05
ENSG00000183160.8	TMEM119	16.0496	-2.0066	0.41122	-4.87963	1.06286e-06	3.24179e-05
ENSG00000115641.18	FHL2	62.5793	-1.85001	0.379292	-4.87754	1.07417e-06	3.27293e-05
ENSG00000099958.14	DERL3	51.7929	1.03295	0.211803	4.87692	1.07755e-06	3.27991e-05
ENSG00000179603.17	GRM8	78.9612	1.69713	0.348162	4.87454	1.09065e-06	3.30967e-05
ENSG00000138311.15	ZNF365	741.09	1.21552	0.249404	4.87369	1.09531e-06	3.32043e-05
ENSG00000152558.14	TMEM123	384.736	-1.05112	0.215764	-4.87163	1.1068e-06	3.34849e-05
ENSG00000131095.11	GFAP	15.7395	-1.99501	0.40965	-4.87004	1.11578e-06	3.36884e-05
ENSG00000180660.7	MAB21L1	21.3884	2.30255	0.472851	4.86951	1.11877e-06	3.37446e-05
ENSG00000254471.1	RP11-885L14.1	7.33792	2.18947	0.449685	4.8689	1.12222e-06	3.38147e-05
ENSG00000115041.12	KCNIP3	93.4259	-2.34836	0.48246	-4.86748	1.13029e-06	3.40236e-05
ENSG00000116106.11	EPHA4	68.3462	1.89035	0.388412	4.86687	1.13382e-06	3.40612e-05
ENSG00000198973.3	MIR375	5.28858	-1.67669	0.344737	-4.8637	1.15213e-06	3.4473e-05
ENSG00000066248.14	NGEF	26.6947	-2.1685	0.446378	-4.85798	1.18592e-06	3.53074e-05
ENSG00000165868.12	HSPA12A	168.519	-1.32019	0.271887	-4.85567	1.1998e-06	3.56497e-05
ENSG00000244405.7	ETV5	264.998	-1.28734	0.265136	-4.85539	1.20152e-06	3.56653e-05
ENSG00000123496.7	IL13RA2	897.68	-2.62614	0.541097	-4.85336	1.21384e-06	3.59954e-05
ENSG00000138080.13	EMILIN1	56.4294	-1.59904	0.329502	-4.85289	1.21674e-06	3.60099e-05
ENSG00000214514.7	KRT42P	8.23553	-1.99347	0.410983	-4.85049	1.23159e-06	3.6372e-05
ENSG00000243989.7	ACY1	18.2548	-1.063	0.21922	-4.84899	1.24094e-06	3.65454e-05
ENSG00000205089.7	CCNI2	9.35292	-1.02968	0.212361	-4.84871	1.24269e-06	3.65611e-05
ENSG00000164620.8	RELL2	131.884	-1.08835	0.224541	-4.847	1.2534e-06	3.68398e-05
ENSG00000114019.14	AMOTL2	43.2192	-1.37201	0.283183	-4.84497	1.26631e-06	3.70387e-05
ENSG00000173848.18	NET1	367.375	1.28508	0.265294	4.84399	1.27257e-06	3.71479e-05
ENSG00000272372.1	RP11-441F2.5	57.6564	-1.07395	0.221776	-4.84251	1.28212e-06	3.73902e-05
ENSG00000178053.17	MLF1	1030.47	1.37167	0.283583	4.83695	1.31849e-06	3.82643e-05
ENSG00000143178.12	TBX19	3551.27	2.23597	0.462419	4.83538	1.32891e-06	3.85295e-05
ENSG00000185070.10	FLRT2	69.5335	-2.18053	0.451014	-4.83473	1.33328e-06	3.86188e-05
ENSG00000131016.16	AKAP12	470.477	-1.69021	0.34974	-4.83275	1.34658e-06	3.89285e-05
ENSG00000050555.17	LAMC3	74.1015	-1.87901	0.389273	-4.82698	1.38618e-06	3.98041e-05
ENSG00000170647.3	TMEM133	44.3594	-1.65258	0.342382	-4.82671	1.38806e-06	3.98198e-05
ENSG00000273305.1	RP11-440D17.4	5.70936	-1.5984	0.331183	-4.82634	1.39067e-06	3.98566e-05
ENSG00000278704.1	BX004987.4	29.1476	1.48403	0.307526	4.82571	1.39502e-06	3.99049e-05
ENSG00000100979.14	PLTP	153.596	-1.14094	0.236842	-4.81729	1.45524e-06	4.13506e-05
ENSG00000231742.5	LINC01273	5.22792	-1.72445	0.358063	-4.81605	1.46428e-06	4.1568e-05
ENSG00000136842.13	TMOD1	564.654	1.47328	0.306068	4.81357	1.48257e-06	4.199e-05
ENSG00000143028.8	SYPL2	26.4381	1.87215	0.388955	4.81328	1.48476e-06	4.199e-05
ENSG00000276740.1	RP11-381O6.1	26.3754	1.13739	0.236298	4.81339	1.48392e-06	4.199e-05
ENSG00000235280.2	MCF2L-AS1	39.648	-1.03475	0.215095	-4.81066	1.50434e-06	4.25036e-05
ENSG00000279117.1	CTD-2562J17.6	30.9606	-1.35557	0.281885	-4.80896	1.51715e-06	4.26642e-05
ENSG00000256923.1	RP11-449P1.1	12.2933	1.46214	0.304092	4.80822	1.5228e-06	4.27828e-05
ENSG00000270607.1	RP11-359E10.1	6.1608	-2.08288	0.433467	-4.80516	1.54624e-06	4.32639e-05
ENSG00000071282.11	LMCD1	78.5934	-1.41038	0.293606	-4.80364	1.5581e-06	4.34077e-05
ENSG00000162552.14	WNT4	64.1226	-1.85269	0.385663	-4.80389	1.55609e-06	4.34077e-05
ENSG00000091592.15	NLRP1	27659.4	1.08599	0.226107	4.80301	1.563e-06	4.35037e-05
ENSG00000171223.5	JUNB	825.521	1.81633	0.378223	4.80227	1.56877e-06	4.3563e-05
ENSG00000164023.14	SGMS2	39.6619	-1.58182	0.329396	-4.80218	1.5695e-06	4.3563e-05
ENSG00000226314.7	ZNF192P1	21.7004	-1.31534	0.273889	-4.80245	1.56737e-06	4.3563e-05
ENSG00000079215.13	SLC1A3	111.652	1.62773	0.338993	4.80166	1.57355e-06	4.36227e-05
ENSG00000132677.12	RHBG	15.2985	-2.00622	0.417942	-4.80022	1.58488e-06	4.38679e-05
ENSG00000091490.10	SEL1L3	280.659	1.46401	0.305017	4.79977	1.5885e-06	4.39274e-05
ENSG00000172794.19	RAB37	35.9455	1.81822	0.378939	4.79819	1.60105e-06	4.42336e-05
ENSG00000122786.19	CALD1	3334.12	1.52527	0.317974	4.79684	1.61185e-06	4.44089e-05
ENSG00000113100.9	CDH9	10.0759	-2.67979	0.55887	-4.79501	1.62668e-06	4.47764e-05
ENSG00000109906.13	ZBTB16	268.999	2.10174	0.438472	4.79332	1.64041e-06	4.50713e-05
ENSG00000186288.5	PABPC1L2A	27.0382	-1.83685	0.383361	-4.79143	1.65593e-06	4.5456e-05
ENSG00000108242.12	CYP2C18	7.10085	-2.46256	0.514386	-4.78739	1.68967e-06	4.62217e-05
ENSG00000143340.6	FAM163A	48.8248	-2.16894	0.453232	-4.78549	1.70574e-06	4.65475e-05
ENSG00000169418.9	NPR1	79.2686	-1.54879	0.32378	-4.78346	1.72306e-06	4.69543e-05
ENSG00000136111.12	TBC1D4	550.176	1.74	0.363808	4.78275	1.72912e-06	4.70058e-05
ENSG00000162374.16	ELAVL4	708.607	1.35111	0.2825	4.78269	1.72968e-06	4.70058e-05
ENSG00000116852.14	KIF21B	492.394	-1.66214	0.347546	-4.78251	1.73124e-06	4.70058e-05
ENSG00000244056.3	RN7SL417P	38.0899	-1.24681	0.260773	-4.78122	1.74235e-06	4.71791e-05
ENSG00000079689.13	SCGN	843.929	1.90139	0.397703	4.78093	1.74487e-06	4.72046e-05
ENSG00000205929.9	C21orf62	549.663	1.06531	0.222894	4.77943	1.75796e-06	4.73874e-05
ENSG00000138172.10	CALHM2	82.9141	-1.45701	0.304847	-4.77948	1.75751e-06	4.73874e-05
ENSG00000251348.1	HSPD1P11	22.3965	1.69258	0.354236	4.7781	1.76956e-06	4.76142e-05
ENSG00000140795.12	MYLK3	25.8806	2.16707	0.453576	4.77774	1.77279e-06	4.76583e-05
ENSG00000179388.8	EGR3	21.2176	2.11735	0.443364	4.77564	1.79136e-06	4.81143e-05
ENSG00000185946.15	RNPC3	1140.41	1.19813	0.251134	4.77088	1.83426e-06	4.92224e-05
ENSG00000264458.1	RP11-220C2.1	6.66818	1.81788	0.381212	4.76869	1.85432e-06	4.94407e-05
ENSG00000265912.1	RP11-583F2.2	9.36141	1.14892	0.240942	4.76844	1.85655e-06	4.94407e-05
ENSG00000164076.16	CAMKV	456.381	-1.79145	0.375696	-4.76834	1.85746e-06	4.94407e-05
ENSG00000183671.12	GPR1	12.9955	-2.09489	0.439285	-4.76887	1.8526e-06	4.94407e-05
ENSG00000172638.12	EFEMP2	172.763	-1.83755	0.385535	-4.76624	1.87699e-06	4.98326e-05
ENSG00000198478.7	SH3BGRL2	1164.23	1.06996	0.224576	4.76433	1.89482e-06	5.0217e-05
ENSG00000161653.10	NAGS	10.1897	-1.62208	0.340483	-4.76405	1.89744e-06	5.02418e-05
ENSG00000152990.13	ADGRA3	347.585	-1.19455	0.250847	-4.76207	1.91617e-06	5.05587e-05
ENSG00000168490.13	PHYHIP	163.912	-1.70476	0.358371	-4.75697	1.96518e-06	5.18062e-05
ENSG00000261123.1	RP11-304L19.3	15.3115	1.4231	0.299202	4.7563	1.9717e-06	5.19324e-05
ENSG00000259498.1	RP11-244F12.3	6.69293	1.91766	0.403313	4.75477	1.98677e-06	5.21816e-05
ENSG00000114948.12	ADAM23	499.205	-1.00175	0.210713	-4.7541	1.99328e-06	5.22249e-05
ENSG00000197852.9	FAM212B	149.407	1.59216	0.335112	4.75114	2.02275e-06	5.28121e-05
ENSG00000233029.3	RP11-439A17.9	7.09285	-1.45346	0.306044	-4.74918	2.04239e-06	5.3232e-05
ENSG00000162456.9	KNCN	21.031	-2.60111	0.548072	-4.74593	2.07555e-06	5.38616e-05
ENSG00000271659.1	RP11-435O5.4	5.65086	-1.41822	0.298938	-4.7442	2.09333e-06	5.41353e-05
ENSG00000157601.13	MX1	669.472	-1.1836	0.249529	-4.74335	2.10217e-06	5.43168e-05
ENSG00000156804.7	FBXO32	649.246	1.76866	0.373205	4.73912	2.14652e-06	5.53196e-05
ENSG00000236914.3	RP11-1008C21.2	6.71082	-1.75767	0.370949	-4.7383	2.15516e-06	5.54944e-05
ENSG00000065618.16	COL17A1	17.0451	2.01077	0.424784	4.73362	2.20549e-06	5.64021e-05
ENSG00000106483.11	SFRP4	11.3856	-1.97384	0.417307	-4.72995	2.24577e-06	5.73341e-05
ENSG00000187676.7	B3GLCT	448.351	1.49057	0.3153	4.72746	2.27344e-06	5.78925e-05
ENSG00000164690.7	SHH	43.4877	-2.02884	0.429191	-4.72712	2.27731e-06	5.79417e-05
ENSG00000232909.1	RP3-510O8.4	51.8063	1.65138	0.349389	4.72649	2.28434e-06	5.80307e-05
ENSG00000082781.11	ITGB5	232.113	-1.22845	0.259936	-4.72598	2.29008e-06	5.81183e-05
ENSG00000271882.1	KB-1410C5.5	5.08892	1.2245	0.259433	4.71992	2.35938e-06	5.95236e-05
ENSG00000143494.15	VASH2	168.88	-2.00902	0.425712	-4.71919	2.3678e-06	5.96667e-05
ENSG00000142449.12	FBN3	6.13683	-2.25548	0.478247	-4.71614	2.40362e-06	6.0385e-05
ENSG00000167600.13	CYP2S1	49.3552	-1.84068	0.390448	-4.71428	2.42569e-06	6.08884e-05
ENSG00000259385.1	RP11-605F22.1	7.52709	-1.48294	0.31463	-4.71329	2.43752e-06	6.10828e-05
ENSG00000142303.13	ADAMTS10	155.736	-1.75118	0.371616	-4.71233	2.44895e-06	6.12666e-05
ENSG00000119943.10	PYROXD2	108.968	-1.33082	0.282501	-4.71085	2.4669e-06	6.15613e-05
ENSG00000126458.3	RRAS	171.221	1.17975	0.250501	4.70956	2.4825e-06	6.18475e-05
ENSG00000047597.5	XK	306.594	1.26069	0.267746	4.70852	2.49522e-06	6.20611e-05
ENSG00000180537.12	RNF182	151.674	-2.12498	0.451295	-4.70862	2.49398e-06	6.20611e-05
ENSG00000243811.7	APOBEC3D	10.0156	-1.60721	0.341498	-4.70634	2.52206e-06	6.25208e-05
ENSG00000101057.15	MYBL2	11.4533	1.31494	0.279498	4.70467	2.5428e-06	6.28785e-05
ENSG00000230536.1	RP11-379C10.4	6.25342	1.63982	0.348597	4.70407	2.55027e-06	6.29241e-05
ENSG00000101265.15	RASSF2	188.658	-1.77835	0.378735	-4.6955	2.6596e-06	6.5121e-05
ENSG00000173846.12	PLK3	80.5533	-1.04375	0.2223	-4.69521	2.66327e-06	6.51575e-05
ENSG00000144583.4	2018-03-04	284.964	-1.14268	0.243387	-4.6949	2.66738e-06	6.52049e-05
ENSG00000145416.13	2018-03-01	212.917	1.49609	0.318751	4.6936	2.68439e-06	6.55672e-05
ENSG00000123836.14	PFKFB2	2662.41	1.2768	0.272116	4.69212	2.70383e-06	6.59881e-05
ENSG00000162881.6	OXER1	5.20993	-1.1628	0.24788	-4.691	2.71871e-06	6.6243e-05
ENSG00000173334.3	TRIB1	246.077	1.35148	0.288213	4.68915	2.7434e-06	6.67896e-05
ENSG00000213996.12	TM6SF2	13.5902	-1.83993	0.392393	-4.68899	2.7456e-06	6.67896e-05
ENSG00000073331.17	ALPK1	71.291	-1.6899	0.360452	-4.68828	2.75505e-06	6.68402e-05
ENSG00000109113.17	RAB34	53.0212	-1.51348	0.32284	-4.688	2.75885e-06	6.68402e-05
ENSG00000277363.4	SRCIN1	1464.76	-1.28613	0.274319	-4.68846	2.75271e-06	6.68402e-05
ENSG00000169738.7	DCXR	652.058	1.02837	0.219435	4.68644	2.78004e-06	6.7299e-05
ENSG00000100503.23	NIN	1671.08	1.06813	0.228083	4.68306	2.82621e-06	6.83062e-05
ENSG00000139567.12	ACVRL1	119.352	-1.19781	0.255841	-4.68187	2.84268e-06	6.85699e-05
ENSG00000140009.18	ESR2	75.765	1.64602	0.351682	4.68041	2.86304e-06	6.89179e-05
ENSG00000133110.14	POSTN	38.7924	-2.36107	0.504551	-4.67956	2.87497e-06	6.90446e-05
ENSG00000150337.13	FCGR1A	29.4638	-1.08089	0.231027	-4.67861	2.8883e-06	6.92474e-05
ENSG00000260398.1	RP11-594N15.3	19.1786	1.899	0.405948	4.67793	2.89785e-06	6.94209e-05
ENSG00000196872.10	KIAA1211L	193.273	1.28084	0.273898	4.67634	2.92046e-06	6.99064e-05
ENSG00000275358.1	RP5-1025A1.3	9.18227	-2.23445	0.477864	-4.67592	2.9264e-06	6.99925e-05
ENSG00000137936.16	BCAR3	308.075	1.67881	0.359054	4.67566	2.93016e-06	7.00267e-05
ENSG00000136425.12	CIB2	901.896	1.42036	0.303805	4.67525	2.93602e-06	7.01107e-05
ENSG00000068976.13	PYGM	64.6757	1.86646	0.399253	4.67489	2.94111e-06	7.01763e-05
ENSG00000205885.7	C1RL-AS1	25.1764	-1.42283	0.304393	-4.6743	2.9496e-06	7.03226e-05
ENSG00000110076.18	NRXN2	117.419	-1.60807	0.34408	-4.67353	2.96073e-06	7.05104e-05
ENSG00000164744.12	SUN3	7.16247	-1.88499	0.403342	-4.67342	2.96219e-06	7.05104e-05
ENSG00000119514.6	GALNT12	691.234	-1.45127	0.310676	-4.67133	2.99261e-06	7.11214e-05
ENSG00000160932.10	LY6E	564.023	-1.40229	0.300214	-4.67097	2.99785e-06	7.11481e-05
ENSG00000077713.18	SLC25A43	65.4515	-1.33327	0.28547	-4.67043	3.00575e-06	7.1264e-05
ENSG00000214578.5	HMGN2P15	27.6876	1.79984	0.38544	4.66958	3.01817e-06	7.13887e-05
ENSG00000198723.10	C19orf45	54.5461	-1.03886	0.222514	-4.66872	3.03077e-06	7.15734e-05
ENSG00000165509.13	MAGEC3	26.31	-1.71688	0.367969	-4.66584	3.07364e-06	7.24145e-05
ENSG00000133101.9	CCNA1	105.863	-1.08131	0.23181	-4.66466	3.09133e-06	7.27166e-05
ENSG00000204385.10	SLC44A4	1488.85	1.2335	0.264643	4.661	3.14677e-06	7.39047e-05
ENSG00000108984.13	MAP2K6	58.3378	1.15546	0.247944	4.66017	3.15953e-06	7.40181e-05
ENSG00000158748.3	HTR6	5.13803	-1.97306	0.423363	-4.66044	3.15534e-06	7.40181e-05
ENSG00000262580.5	RP11-334C17.5	185.557	-1.11525	0.239307	-4.66032	3.15712e-06	7.40181e-05
ENSG00000105251.10	SHD	36.9971	-1.76425	0.378823	-4.65718	3.20564e-06	7.49344e-05
ENSG00000261603.1	PRSS46	23.0731	-1.81412	0.389614	-4.65619	3.22112e-06	7.51201e-05
ENSG00000136859.9	ANGPTL2	38.4865	-1.3522	0.290731	-4.65103	3.30287e-06	7.65599e-05
ENSG00000120664.10	SPG20-AS1	15.0909	-1.09805	0.236133	-4.65014	3.31714e-06	7.68206e-05
ENSG00000068615.16	REEP1	632.674	1.01092	0.217518	4.64752	3.35943e-06	7.77271e-05
ENSG00000160712.12	IL6R	127.819	1.82167	0.392037	4.64669	3.37306e-06	7.78078e-05
ENSG00000154096.13	THY1	168.81	-1.57296	0.338508	-4.64675	3.37211e-06	7.78078e-05
ENSG00000154330.12	PGM5	52.0806	-1.5129	0.325596	-4.64655	3.37537e-06	7.78078e-05
ENSG00000188848.15	BEND4	21.5846	-2.13059	0.458878	-4.64305	3.4331e-06	7.89559e-05
ENSG00000078725.12	BRINP1	56.516	-2.17153	0.467755	-4.64246	3.44285e-06	7.91195e-05
ENSG00000162692.10	VCAM1	37.1218	1.68393	0.363131	4.63725	3.53079e-06	8.08917e-05
ENSG00000188452.13	CERKL	512.819	1.22623	0.264562	4.63497	3.56993e-06	8.16535e-05
ENSG00000226770.1	AC000124.1	8.26934	2.15703	0.465396	4.63484	3.57222e-06	8.16535e-05
ENSG00000189409.12	MMP23B	44.3822	1.6138	0.34836	4.63256	3.61173e-06	8.23678e-05
ENSG00000112394.16	SLC16A10	90.6558	-1.08003	0.233223	-4.63086	3.64145e-06	8.29824e-05
ENSG00000169926.9	KLF13	1093.01	1.12021	0.24193	4.63029	3.65158e-06	8.31499e-05
ENSG00000159556.9	ISL2	17.624	-2.56583	0.554204	-4.62976	3.66095e-06	8.32999e-05
ENSG00000271653.1	RP11-259K5.1	5.25435	-1.4768	0.3191	-4.628	3.69209e-06	8.38172e-05
ENSG00000228970.6	UBTFL6	7.16608	-2.10268	0.454357	-4.6278	3.69564e-06	8.38341e-05
ENSG00000271133.5	CTA-293F17.1	9.04432	-1.65448	0.35753	-4.62752	3.70064e-06	8.38839e-05
ENSG00000165105.9	RASEF	645.301	1.15605	0.250404	4.61674	3.89818e-06	8.78295e-05
ENSG00000257906.1	RP1-90J4.1	5.26753	-1.75061	0.379392	-4.61425	3.94514e-06	8.86205e-05
ENSG00000167693.16	NXN	53.8167	1.5572	0.337508	4.61382	3.95336e-06	8.86563e-05
ENSG00000095739.10	BAMBI	104.855	-1.92107	0.416488	-4.61254	3.97783e-06	8.90872e-05
ENSG00000196811.11	CHRNG	7.90075	1.85556	0.402391	4.61133	4.00097e-06	8.95386e-05
ENSG00000269952.1	RP11-324I22.3	7.83095	1.05122	0.228024	4.61015	4.02373e-06	8.99807e-05
ENSG00000027869.11	SH2D2A	12.7476	1.71929	0.373095	4.60817	4.06224e-06	9.05709e-05
ENSG00000119138.4	KLF9	1148.67	1.30933	0.284152	4.60785	4.06846e-06	9.06421e-05
ENSG00000280294.1	RP11-177H2.1	30.983	-1.3282	0.288399	-4.60542	4.11639e-06	9.15093e-05
ENSG00000213519.2	AC132008.1	12.9126	-1.16883	0.253927	-4.60302	4.16412e-06	9.24579e-05
ENSG00000198173.4	FAM47C	6.57994	-2.33276	0.50688	-4.60218	4.18084e-06	9.27315e-05
ENSG00000235049.1	LINC00940	10.0741	1.45947	0.317248	4.60042	4.21642e-06	9.33133e-05
ENSG00000223802.7	CERS1	72.5472	-1.43285	0.311472	-4.60025	4.21975e-06	9.3318e-05
ENSG00000013297.10	CLDN11	42.3065	-1.10328	0.239903	-4.59886	4.24804e-06	9.38049e-05
ENSG00000118137.9	APOA1	6.10724	-1.81095	0.393775	-4.59893	4.24657e-06	9.38049e-05
ENSG00000111199.10	TRPV4	16.1832	-1.54933	0.336967	-4.59788	4.26813e-06	9.41791e-05
ENSG00000121898.12	CPXM2	24.3366	-1.90699	0.414896	-4.59631	4.30043e-06	9.48218e-05
ENSG00000273650.1	CTD-3193K9.11	14.8202	1.92819	0.419568	4.59566	4.3138e-06	9.50466e-05
ENSG00000260077.1	RP11-254F7.2	19.082	-1.25089	0.272542	-4.58972	4.43846e-06	9.73631e-05
ENSG00000074317.10	SNCB	597.22	-1.31898	0.287411	-4.58916	4.45027e-06	9.75506e-05
ENSG00000120729.9	MYOT	39.9902	1.2042	0.262577	4.58609	4.51622e-06	9.88514e-05
ENSG00000141682.11	PMAIP1	47.9428	2.40813	0.525178	4.58536	4.5321e-06	9.90541e-05
ENSG00000152969.16	JAKMIP1	226.567	1.74773	0.381153	4.58537	4.53182e-06	9.90541e-05
ENSG00000137266.14	SLC22A23	304.602	1.16826	0.254806	4.58488	4.54243e-06	9.90628e-05
ENSG00000196418.12	ZNF124	19.4822	-1.03208	0.225136	-4.58425	4.55623e-06	9.92914e-05
ENSG00000231170.5	AC002451.3	6.74155	1.72625	0.376592	4.58387	4.56445e-06	9.9398e-05
ENSG00000157110.15	RBPMS	160.94	1.26107	0.275275	4.58113	4.62466e-06	0.000100427
ENSG00000151948.11	GLT1D1	94.8721	-1.69235	0.369432	-4.58096	4.62848e-06	0.000100427
ENSG00000235023.1	AP001626.2	9.63704	-2.25267	0.491735	-4.58107	4.62605e-06	0.000100427
ENSG00000108342.12	CSF3	6.80437	2.17745	0.475379	4.58044	4.64006e-06	0.000100605
ENSG00000169224.12	GCSAML	5.93895	-2.7878	0.608783	-4.57929	4.66551e-06	0.000100887
ENSG00000260196.1	RP1-239B22.5	42.93	-1.03684	0.226436	-4.57894	4.67327e-06	0.000100887
ENSG00000141404.15	GNAL	149.954	-1.5557	0.339809	-4.57816	4.69074e-06	0.000101191
ENSG00000168234.12	TTC39C	224.964	1.77403	0.387575	4.57727	4.71092e-06	0.000101451
ENSG00000175832.12	ETV4	15.321	-1.78921	0.390936	-4.57672	4.72316e-06	0.000101451
ENSG00000167964.12	RAB26	1583.02	1.65164	0.361027	4.57485	4.76569e-06	0.000102218
ENSG00000179242.15	CDH4	47.883	-1.24441	0.272201	-4.57167	4.83856e-06	0.00010341
ENSG00000279179.1	RP11-131M11.3	36.4277	1.28851	0.281879	4.57115	4.85047e-06	0.000103591
ENSG00000122966.13	CIT	948.817	1.0538	0.230571	4.5704	4.86795e-06	0.00010389
ENSG00000163254.4	CRYGC	24.5304	-2.51964	0.551778	-4.56641	4.96153e-06	0.000105511
ENSG00000186732.13	MPPED1	11.266	-2.04006	0.446797	-4.56597	4.97195e-06	0.000105657
ENSG00000069702.10	TGFBR3	1048.51	1.63524	0.358157	4.56572	4.97788e-06	0.000105673
ENSG00000179431.6	FJX1	11.0566	-1.40317	0.307699	-4.5602	5.11057e-06	0.00010808
ENSG00000198019.12	FCGR1B	13.5785	-1.04622	0.229425	-4.56017	5.11122e-06	0.00010808
ENSG00000006756.15	ARSD	167.942	-1.30348	0.28586	-4.55987	5.11865e-06	0.000108148
ENSG00000185742.6	C11orf87	136.553	-1.77428	0.389119	-4.55974	5.12167e-06	0.000108148
ENSG00000255326.1	CTD-2530H12.4	40.073	1.03448	0.226894	4.55931	5.13223e-06	0.000108294
ENSG00000160360.11	GPSM1	302.212	-1.26403	0.277371	-4.55716	5.18491e-06	0.000109022
ENSG00000260784.1	AC026150.6	15.3098	-1.60958	0.353193	-4.55723	5.18324e-06	0.000109022
ENSG00000225932.3	CTAGE4	11.0545	-1.55384	0.34098	-4.55698	5.18942e-06	0.00010904
ENSG00000204044.6	RP11-465L10.10	11.1121	-1.46636	0.32198	-4.55419	5.25881e-06	0.000110343
ENSG00000267568.6	RP11-87G24.3	7.34908	-2.48232	0.545405	-4.55134	5.33054e-06	0.000111457
ENSG00000117266.15	CDK18	2283.32	-1.06043	0.233134	-4.54857	5.40124e-06	0.000112856
ENSG00000156140.8	ADAMTS3	11.1652	-2.47065	0.543234	-4.54804	5.41479e-06	0.000112982
ENSG00000254343.2	RP11-760H22.2	16.2425	-1.45464	0.319859	-4.54774	5.42251e-06	0.000113064
ENSG00000175920.15	DOK7	80.4451	-1.42118	0.31254	-4.54718	5.43702e-06	0.000113288
ENSG00000157613.10	CREB3L1	30.905	-1.79821	0.395691	-4.54448	5.50712e-06	0.000114509
ENSG00000275832.4	ARHGAP23	147.721	-1.36843	0.301148	-4.54406	5.51819e-06	0.000114633
ENSG00000121236.19	TRIM6	8.4151	-1.81113	0.398714	-4.54242	5.5612e-06	0.000115233
ENSG00000091536.16	MYO15A	468.615	-1.69173	0.372487	-4.54172	5.57971e-06	0.000115537
ENSG00000118292.8	C1orf54	337.626	1.23466	0.271935	4.5403	5.61741e-06	0.000116237
ENSG00000233208.5	LINC00642	9.06658	-2.06812	0.455775	-4.5376	5.68994e-06	0.000117413
ENSG00000138152.8	BTBD16	7.2974	1.41271	0.311366	4.53715	5.70188e-06	0.000117436
ENSG00000091622.15	PITPNM3	238.549	1.12398	0.247854	4.53483	5.76496e-06	0.000118308
ENSG00000175785.12	PRIMA1	5.1481	2.13952	0.471793	4.53487	5.7638e-06	0.000118308
ENSG00000099810.18	MTAP	74.3586	-1.1612	0.256059	-4.5349	5.76314e-06	0.000118308
ENSG00000189045.13	ANKDD1B	22.3143	-1.4481	0.319359	-4.53439	5.77709e-06	0.000118395
ENSG00000105894.11	PTN	1378.6	-1.23006	0.271284	-4.53423	5.7815e-06	0.000118404
ENSG00000228495.1	LINC01013	5.45583	-2.56886	0.566756	-4.53257	5.82704e-06	0.000119173
ENSG00000254100.1	RP11-675F6.4	13.0609	-1.91867	0.423355	-4.53206	5.84116e-06	0.000119381
ENSG00000187486.5	KCNJ11	181.675	1.50943	0.333085	4.53167	5.85192e-06	0.000119519
ENSG00000198881.9	ASB12	7.03043	-1.36112	0.300434	-4.53049	5.88471e-06	0.000119861
ENSG00000105227.14	PRX	21.0091	-1.3044	0.28802	-4.52886	5.9303e-06	0.000120544
ENSG00000268621.5	AC006262.5	13.5282	1.78654	0.394632	4.5271	5.97998e-06	0.000121224
ENSG00000236364.3	RP11-525G13.2	10.3869	1.01358	0.224068	4.52356	6.08076e-06	0.000122851
ENSG00000117069.14	ST6GALNAC5	819.431	1.25638	0.277829	4.52215	6.12136e-06	0.000123424
ENSG00000248367.1	CTB-129O4.1	56.533	-1.0848	0.239886	-4.52215	6.12147e-06	0.000123424
ENSG00000267026.5	RP11-92C4.3	13.3951	-1.60318	0.354583	-4.52131	6.14573e-06	0.000123746
ENSG00000259705.1	RP11-227D13.1	8.03017	-1.44559	0.31988	-4.51917	6.2082e-06	0.000124668
ENSG00000003989.16	SLC7A2	81.4473	1.27416	0.282036	4.51774	6.25037e-06	0.000125263
ENSG00000164530.13	PI16	16.5053	-1.62253	0.359136	-4.51786	6.24666e-06	0.000125263
ENSG00000101825.7	MXRA5	38.3378	-2.04903	0.453848	-4.51479	6.33797e-06	0.000126679
ENSG00000251521.2	IMPA1P	8.18088	-2.09493	0.46406	-4.51436	6.35075e-06	0.00012685
ENSG00000183134.4	PTGDR2	14.0982	-1.40835	0.312095	-4.51257	6.40468e-06	0.000127795
ENSG00000183549.10	ACSM5	9.29844	-1.33275	0.295355	-4.51237	6.41087e-06	0.000127795
ENSG00000023445.13	BIRC3	172.315	1.29832	0.287956	4.50875	6.5211e-06	0.000129733
ENSG00000116774.11	OLFML3	45.9882	-1.53006	0.339395	-4.50819	6.53828e-06	0.000129988
ENSG00000206549.12	PRSS50	360.781	-1.80553	0.400611	-4.50694	6.57695e-06	0.000130497
ENSG00000008710.17	PKD1	9634.18	1.11216	0.246953	4.50352	6.68358e-06	0.000132087
ENSG00000130054.4	FAM155B	341.92	1.5551	0.345328	4.50324	6.69268e-06	0.000132179
ENSG00000146700.8	SSC4D	100.085	-1.98786	0.441479	-4.50273	6.7087e-06	0.000132408
ENSG00000164237.8	CMBL	255.612	1.05115	0.233497	4.50177	6.73894e-06	0.000132917
ENSG00000164270.17	HTR4	8.42302	2.50498	0.556558	4.50084	6.76854e-06	0.000133326
ENSG00000162078.11	ZG16B	26.947	-2.33759	0.519365	-4.50085	6.76814e-06	0.000133326
ENSG00000196368.4	NUDT11	62.579	-1.02966	0.228909	-4.49814	6.85518e-06	0.000134677
ENSG00000278997.1	RP11-131M11.2	33.43	1.10953	0.246781	4.49602	6.92377e-06	0.000135758
ENSG00000116711.9	PLA2G4A	17.3406	-1.82456	0.405896	-4.49514	6.95249e-06	0.000136142
ENSG00000106819.11	ASPN	54.4781	-2.19135	0.487533	-4.49477	6.9646e-06	0.00013629
ENSG00000134716.9	CYP2J2	27.2135	1.88359	0.419321	4.49199	7.05608e-06	0.00013772
ENSG00000179761.11	PIPOX	73.4062	-1.50191	0.334572	-4.48904	7.15465e-06	0.000139462
ENSG00000071539.13	TRIP13	38.8558	1.37474	0.306256	4.48888	7.15994e-06	0.000139474
ENSG00000215915.9	ATAD3C	15.0096	-2.11985	0.472263	-4.48871	7.16574e-06	0.000139496
ENSG00000146205.13	ANO7	14.0569	-1.44102	0.32112	-4.48747	7.20743e-06	0.000140217
ENSG00000185924.6	RTN4RL1	360.171	1.67631	0.373646	4.48635	7.24533e-06	0.000140863
ENSG00000113946.3	CLDN16	7.74387	-1.79358	0.400139	-4.4824	7.38089e-06	0.000143312
ENSG00000041515.15	MYO16	23.1917	1.94139	0.433192	4.4816	7.40861e-06	0.000143478
ENSG00000153253.15	SCN3A	990.595	1.03061	0.229954	4.48182	7.4008e-06	0.000143478
ENSG00000146006.7	LRRTM2	77.6193	-1.39342	0.310948	-4.4812	7.4224e-06	0.000143492
ENSG00000279536.1	RP11-445N20.2	16.4255	-1.28957	0.287775	-4.48116	7.42374e-06	0.000143492
ENSG00000131435.12	PDLIM4	5.54984	-1.7493	0.390483	-4.47985	7.46941e-06	0.000144096
ENSG00000170962.12	PDGFD	673.813	-1.47995	0.330357	-4.47986	7.46932e-06	0.000144096
ENSG00000210144.1	MT-TY	5.88681	-2.05249	0.458276	-4.47871	7.50938e-06	0.000144587
ENSG00000163171.7	CDC42EP3	237.423	-1.04888	0.234306	-4.47655	7.58594e-06	0.000145873
ENSG00000111424.10	VDR	138.121	-1.35178	0.301987	-4.47627	7.59593e-06	0.000145972
ENSG00000196668.3	LINC00173	8.77659	-1.58454	0.354183	-4.47378	7.68479e-06	0.000147395
ENSG00000272205.1	RP11-277B15.3	33.0118	1.5946	0.356443	4.47363	7.69024e-06	0.000147405
ENSG00000138771.14	SHROOM3	341.02	-1.50823	0.337232	-4.47237	7.7358e-06	0.000148089
ENSG00000148219.16	ASTN2	777.976	-1.61445	0.361095	-4.47098	7.78614e-06	0.000148577
ENSG00000196159.11	FAT4	61.9878	-1.75004	0.391765	-4.46707	7.9299e-06	0.000150648
ENSG00000137142.4	IGFBPL1	145.308	1.58196	0.354188	4.46645	7.95283e-06	0.000150892
ENSG00000137831.14	UACA	716.851	1.4641	0.327797	4.46648	7.95164e-06	0.000150892
ENSG00000185565.11	LSAMP	1688.07	-1.47095	0.329344	-4.46631	7.95807e-06	0.000150896
ENSG00000151572.16	ANO4	264.844	-2.02025	0.452384	-4.46579	7.97728e-06	0.000151164
ENSG00000040608.13	RTN4R	6.36406	-1.58344	0.354718	-4.46393	8.04683e-06	0.000152289
ENSG00000176601.11	MAP3K19	38.3915	1.84497	0.413371	4.46323	8.07323e-06	0.000152692
ENSG00000226833.5	AC097724.3	35.0887	1.16511	0.261109	4.46216	8.11387e-06	0.00015308
ENSG00000256594.7	RP11-705C15.2	7.25284	-1.30832	0.293272	-4.46109	8.15423e-06	0.000153738
ENSG00000203799.10	CCDC162P	268.448	-1.52403	0.341719	-4.45989	8.20036e-06	0.000154414
ENSG00000111837.11	MAK	107.548	1.14925	0.257779	4.45827	8.26247e-06	0.000155387
ENSG00000167460.14	TPM4	597.669	-1.01113	0.226918	-4.45594	8.35256e-06	0.000156786
ENSG00000233293.1	RP11-410N8.3	13.446	-1.3096	0.293911	-4.45576	8.35976e-06	0.000156823
ENSG00000055813.5	CCDC85A	24.4614	1.85275	0.416015	4.45358	8.445e-06	0.000157896
ENSG00000102265.11	TIMP1	1782.85	-1.03511	0.232549	-4.45116	8.54085e-06	0.000159321
ENSG00000165030.3	NFIL3	306.798	1.73909	0.390798	4.4501	8.58294e-06	0.000159907
ENSG00000117407.16	ARTN	82.4125	-1.08676	0.244256	-4.44926	8.61677e-06	0.000160032
ENSG00000137486.16	ARRB1	86.4747	-1.11506	0.250587	-4.44979	8.59537e-06	0.000160032
ENSG00000212123.3	PRR22	50.8124	-1.14469	0.257287	-4.44908	8.62371e-06	0.000160032
ENSG00000164841.4	TMEM74	11.4818	-1.09519	0.246199	-4.44839	8.65182e-06	0.000160391
ENSG00000204869.8	IGFL4	125.093	1.1329	0.254719	4.44766	8.68116e-06	0.000160835
ENSG00000234350.4	AC007405.4	12.3751	-1.44736	0.325525	-4.44624	8.73868e-06	0.000161701
ENSG00000181781.9	ODF3L2	5.47945	1.42793	0.321257	4.44483	8.79598e-06	0.00016266
ENSG00000173662.19	TAS1R1	13.5531	1.46643	0.330028	4.44334	8.8575e-06	0.000163636
ENSG00000177335.10	C8orf31	35.3651	-1.43428	0.322835	-4.44278	8.88045e-06	0.000163817
ENSG00000130830.14	MPP1	273.997	-1.02771	0.231408	-4.4411	8.94996e-06	0.000164896
ENSG00000171444.17	MCC	747.987	1.50817	0.339714	4.43952	9.01582e-06	0.000165804
ENSG00000256925.2	ADGRA1-AS1	11.4618	-1.85351	0.417525	-4.43927	9.02638e-06	0.000165896
ENSG00000255277.3	ABCC6P2	6.13939	-1.5502	0.349313	-4.43785	9.08612e-06	0.000166687
ENSG00000133800.8	LYVE1	51.5038	1.52449	0.343545	4.43752	9.1e-06	0.000166737
ENSG00000234409.6	CCDC188	120.192	-1.48482	0.334627	-4.43725	9.11152e-06	0.000166846
ENSG00000166165.12	CKB	1792.73	1.54361	0.347896	4.43699	9.12261e-06	0.000166939
ENSG00000116574.5	RHOU	995.111	2.15592	0.486227	4.43398	9.25082e-06	0.000168576
ENSG00000125257.13	ABCC4	134.101	-1.07446	0.242348	-4.43355	9.26942e-06	0.000168705
ENSG00000239921.3	LINC01471	9.62775	-2.32443	0.524379	-4.43272	9.30505e-06	0.000169147
ENSG00000101470.9	TNNC2	15.0424	-1.06018	0.239235	-4.43157	9.3549e-06	0.000169847
ENSG00000196542.8	SPTSSB	5.50888	-1.92963	0.435536	-4.43048	9.4025e-06	0.000170608
ENSG00000149633.11	KIAA1755	14.5288	-2.10636	0.475466	-4.43009	9.41921e-06	0.000170707
ENSG00000185187.12	SIGIRR	255.558	-1.20534	0.272142	-4.42908	9.46363e-06	0.000171405
ENSG00000106436.4	MYL10	19.4831	2.52939	0.571112	4.42888	9.47223e-06	0.000171457
ENSG00000135763.9	URB2	237.113	1.06853	0.241303	4.42816	9.50403e-06	0.000171503
ENSG00000257704.3	INAFM1	275.432	1.02585	0.231659	4.42826	9.49947e-06	0.000171503
ENSG00000106128.18	GHRHR	267.197	-2.036	0.459796	-4.42804	9.50917e-06	0.000171503
ENSG00000165084.15	C8orf34	5.53013	-2.2008	0.496941	-4.42869	9.4809e-06	0.000171503
ENSG00000188112.8	C6orf132	19.4264	-1.92205	0.434092	-4.42775	9.5221e-06	0.000171633
ENSG00000275880.1	RP11-90L1.8	28.2452	1.84036	0.415833	4.42572	9.6121e-06	0.000172839
ENSG00000170525.18	PFKFB3	710.889	1.1365	0.256819	4.4253	9.63089e-06	0.000173073
ENSG00000135744.7	AGT	462.198	1.82192	0.411868	4.42355	9.70923e-06	0.000174167
ENSG00000120254.15	MTHFD1L	179.957	-1.45792	0.329577	-4.42363	9.70572e-06	0.000174167
ENSG00000175664.9	TEX26	135.175	1.76341	0.398735	4.4225	9.7565e-06	0.000174805
ENSG00000149201.9	CCDC81	23.4419	-1.12691	0.254895	-4.42108	9.82078e-06	0.000175782
ENSG00000163430.9	FSTL1	301.623	-1.2819	0.289954	-4.42104	9.82277e-06	0.000175782
ENSG00000189420.8	ZFP92	130.828	-1.00593	0.227665	-4.41847	9.9403e-06	0.00017746
ENSG00000213801.4	ZNF321P	8.52842	-1.40726	0.3186	-4.41703	1.00068e-05	0.000178222
ENSG00000242808.7	SOX2-OT	39.4454	-1.41533	0.320409	-4.41725	9.99644e-06	0.000178222
ENSG00000115183.13	TANC1	1444.36	1.00949	0.228629	4.41542	1.00816e-05	0.000179341
ENSG00000237926.1	RP13-346H10.2	8.65125	-1.2826	0.290502	-4.41513	1.00949e-05	0.000179472
ENSG00000020577.13	SAMD4A	91.1509	-1.13476	0.257171	-4.41248	1.02191e-05	0.000181239
ENSG00000105409.15	ATP1A3	6023.28	-1.49023	0.33795	-4.40961	1.03555e-05	0.000183233
ENSG00000155066.15	PROM2	25.3935	-1.06119	0.240651	-4.40967	1.0353e-05	0.000183233
ENSG00000221955.10	SLC12A8	88.4222	-1.0523	0.238647	-4.40942	1.03649e-05	0.000183291
ENSG00000162522.10	KIAA1522	476.746	-1.75708	0.398563	-4.40854	1.04069e-05	0.000183924
ENSG00000064655.18	EYA2	7.17565	-2.04563	0.464142	-4.40735	1.04644e-05	0.000184615
ENSG00000197177.15	ADGRA1	90.7208	-1.58465	0.359546	-4.40736	1.04637e-05	0.000184615
ENSG00000129214.14	SHBG	11.7057	-1.13013	0.256494	-4.40605	1.05271e-05	0.000185304
ENSG00000275367.1	RP11-266K4.14	95.8199	-1.01168	0.229618	-4.40592	1.05338e-05	0.000185304
ENSG00000259275.2	RP11-522B15.3	19.7607	1.53952	0.349486	4.4051	1.05735e-05	0.000185663
ENSG00000162148.10	PPP1R32	108.268	-1.35472	0.307601	-4.40415	1.06198e-05	0.000186366
ENSG00000153531.13	ADPRHL1	184.457	1.05655	0.24006	4.40119	1.07657e-05	0.000188595
ENSG00000148848.14	ADAM12	12.213	-1.65949	0.377136	-4.40025	1.08126e-05	0.000189195
ENSG00000197083.11	ZNF300P1	147.734	1.42211	0.323236	4.3996	1.08453e-05	0.000189434
ENSG00000176532.3	PRR15	240.194	2.14895	0.488571	4.39843	1.09035e-05	0.00019034
ENSG00000155792.9	DEPTOR	84.5531	-1.27599	0.290274	-4.39583	1.10352e-05	0.000191633
ENSG00000101180.15	HRH3	181.514	-1.6409	0.373527	-4.39298	1.11805e-05	0.000193819
ENSG00000229770.1	CTA-796E4.4	10.3813	-1.51781	0.345879	-4.38828	1.14252e-05	0.000197457
ENSG00000156968.8	MPV17L	95.2124	-1.16771	0.266231	-4.38606	1.15422e-05	0.000198937
ENSG00000270062.1	RP11-248J18.3	22.3649	1.14813	0.261866	4.38442	1.16293e-05	0.000199978
ENSG00000095713.13	CRTAC1	180.077	1.82582	0.416487	4.38387	1.16591e-05	0.000200374
ENSG00000239268.2	RP11-384F7.2	26.6862	-1.99175	0.454652	-4.38081	1.18237e-05	0.000202854
ENSG00000177191.2	B3GNT8	12.9603	-1.25279	0.286006	-4.38027	1.18531e-05	0.000203126
ENSG00000112964.13	GHR	189.95	1.59064	0.363251	4.37889	1.19283e-05	0.000204269
ENSG00000183798.4	EMILIN3	68.6001	-1.82566	0.416932	-4.3788	1.19335e-05	0.000204269
ENSG00000144749.13	LRIG1	538.815	1.07967	0.246596	4.37829	1.19611e-05	0.000204625
ENSG00000100985.7	MMP9	15.3369	-1.27149	0.290634	-4.37489	1.21495e-05	0.000207254
ENSG00000240038.6	AMY2B	1112.58	1.16649	0.266736	4.37321	1.22431e-05	0.000208595
ENSG00000160963.13	COL26A1	24.9113	-1.9213	0.439343	-4.37311	1.2249e-05	0.000208595
ENSG00000280753.1	AC044907.1	6.56292	1.2614	0.288483	4.37252	1.22823e-05	0.000209043
ENSG00000237248.4	LINC00987	8.89817	-1.89295	0.43299	-4.37181	1.2322e-05	0.0002096
ENSG00000134490.13	TMEM241	67.9594	1.24582	0.285168	4.36872	1.24979e-05	0.00021163
ENSG00000157884.10	CIB4	5.30247	-1.55814	0.356692	-4.3683	1.25217e-05	0.000211913
ENSG00000134297.6	PLEKHA8P1	8.50567	-1.20714	0.276377	-4.36773	1.25546e-05	0.00021235
ENSG00000144852.16	NR1I2	13.1663	-1.02226	0.234167	-4.36553	1.26815e-05	0.000214375
ENSG00000228594.3	C1orf233	370.017	-1.36936	0.313705	-4.36513	1.27048e-05	0.000214526
ENSG00000125730.16	C3	384.714	-1.77657	0.407077	-4.36422	1.2758e-05	0.000215303
ENSG00000107159.12	CA9	18.3758	1.71112	0.392164	4.36329	1.28124e-05	0.000216099
ENSG00000214140.10	PRCD	142.289	-1.27959	0.293346	-4.36205	1.28849e-05	0.000217077
ENSG00000102057.9	KCND1	123.586	1.11712	0.256286	4.3589	1.30718e-05	0.000219238
ENSG00000141441.15	GAREM	122.95	1.62933	0.373852	4.35821	1.31129e-05	0.000219681
ENSG00000210127.1	MT-TA	12.2554	-1.32741	0.304734	-4.35596	1.32484e-05	0.000221208
ENSG00000239405.1	TMED10P2	15.8042	-1.77771	0.408788	-4.34873	1.36927e-05	0.000227864
ENSG00000108379.9	WNT3	36.0837	-1.18617	0.27307	-4.34385	1.4001e-05	0.000231962
ENSG00000235961.5	PNMA6A	105.386	-1.41504	0.325861	-4.34248	1.40886e-05	0.00023299
ENSG00000112175.7	BMP5	271.064	-2.26312	0.521235	-4.34185	1.41288e-05	0.000233433
ENSG00000196189.12	SEMA4A	20.3592	-1.08199	0.249227	-4.34139	1.41586e-05	0.000233668
ENSG00000104140.6	RHOV	9.27622	-1.55963	0.359273	-4.34106	1.41794e-05	0.000233882
ENSG00000273238.1	RP11-1263C18.1	33.1434	-1.28242	0.295442	-4.34068	1.42045e-05	0.000234166
ENSG00000226239.1	RP1-310O13.7	9.87068	-1.33658	0.30795	-4.34026	1.42315e-05	0.000234309
ENSG00000121904.17	CSMD2	39.9589	-1.70283	0.393175	-4.33096	1.4846e-05	0.000243134
ENSG00000164574.15	GALNT10	267.484	-1.37148	0.316714	-4.33034	1.48876e-05	0.000243683
ENSG00000229766.6	RP5-971N18.3	10.3031	1.00147	0.23137	4.32843	1.50175e-05	0.000245675
ENSG00000122711.8	SPINK4	5.72829	-2.1706	0.501744	-4.32612	1.51759e-05	0.000247588
ENSG00000184925.11	LCN12	810.909	-1.34379	0.310731	-4.3246	1.52811e-05	0.000248627
ENSG00000109667.11	SLC2A9	11.8547	-1.28815	0.297897	-4.32414	1.53131e-05	0.000249012
ENSG00000165895.17	ARHGAP42	83.26	-1.50854	0.348959	-4.32296	1.53952e-05	0.000250058
ENSG00000147117.7	ZNF157	38.2039	1.06354	0.246077	4.32196	1.54648e-05	0.000250934
ENSG00000179930.5	ZNF648	10.9449	-1.68688	0.39047	-4.32012	1.55943e-05	0.000252625
ENSG00000157445.14	CACNA2D3	248.813	-1.74305	0.403485	-4.31998	1.56045e-05	0.000252652
ENSG00000223573.6	TINCR	60.2136	-1.03015	0.238539	-4.31858	1.57034e-05	0.000253568
ENSG00000220008.3	LINGO3	14.3004	1.3182	0.305315	4.31751	1.57798e-05	0.000254253
ENSG00000137709.9	POU2F3	5.50141	-1.94215	0.449916	-4.3167	1.58378e-05	0.000254775
ENSG00000215397.3	SCRT2	8.19893	-2.31294	0.53581	-4.31671	1.58368e-05	0.000254775
ENSG00000105509.10	HAS1	44.2422	-1.83659	0.425484	-4.31648	1.5854e-05	0.000254899
ENSG00000223461.1	AC004471.9	5.76621	1.07965	0.25017	4.31564	1.59138e-05	0.000255724
ENSG00000235946.1	LL0XNC01-240C2.1	15.2395	-1.38393	0.320717	-4.31511	1.59526e-05	0.00025621
ENSG00000134253.9	TRIM45	123.865	-1.20944	0.28041	-4.31312	1.60968e-05	0.00025811
ENSG00000112559.13	MDFI	7.55415	-1.78118	0.41299	-4.3129	1.6113e-05	0.000258231
ENSG00000164619.8	BMPER	260.928	1.33301	0.309163	4.31167	1.62024e-05	0.000259385
ENSG00000147394.18	ZNF185	725.425	1.76011	0.408367	4.31012	1.63163e-05	0.000261069
ENSG00000131044.16	TTLL9	109.816	-1.24867	0.289786	-4.30893	1.64045e-05	0.000262341
ENSG00000091137.11	SLC26A4	134.667	-1.82004	0.422466	-4.30813	1.6464e-05	0.000263011
ENSG00000126218.11	F10	16.8675	-1.12081	0.260177	-4.30786	1.6484e-05	0.00026319
ENSG00000221869.4	CEBPD	607.552	1.32803	0.308319	4.30731	1.65255e-05	0.000263712
ENSG00000197984.3	OR51A8P	13.9969	-2.63215	0.611112	-4.30715	1.65371e-05	0.000263756
ENSG00000267868.1	RP11-120K24.3	52.0148	-1.00828	0.234105	-4.30696	1.65516e-05	0.000263847
ENSG00000245213.6	RP11-10K16.1	13.7965	-1.64202	0.381546	-4.3036	1.68044e-05	0.000267165
ENSG00000163975.11	MFI2	79.1166	-1.07425	0.249657	-4.30289	1.68584e-05	0.000267881
ENSG00000170190.15	SLC16A5	13.1481	-1.67625	0.389599	-4.30249	1.68891e-05	0.00026799
ENSG00000129116.17	PALLD	549.419	1.37534	0.319679	4.30224	1.69078e-05	0.000268097
ENSG00000115738.9	ID2	391.547	1.27652	0.296763	4.30147	1.69671e-05	0.000268894
ENSG00000134020.7	PEBP4	127.056	-1.51697	0.352954	-4.29793	1.724e-05	0.000272354
ENSG00000144218.18	AFF3	311.962	-1.10983	0.25824	-4.29767	1.72606e-05	0.000272536
ENSG00000243910.7	TUBA4B	23.2642	-2.33641	0.543768	-4.2967	1.73362e-05	0.000273284
ENSG00000247157.6	LINC01252	94.8991	1.09559	0.255033	4.29588	1.73998e-05	0.000273866
ENSG00000280870.2	MIR325HG	16.3598	-1.55274	0.361643	-4.29357	1.7582e-05	0.000276126
ENSG00000111341.9	MGP	207.118	-1.60482	0.373844	-4.29277	1.76461e-05	0.000276724
ENSG00000029993.14	HMGB3	71.9257	-1.11329	0.259431	-4.29127	1.77653e-05	0.000278156
ENSG00000011465.16	DCN	179.715	-1.47894	0.344783	-4.28948	1.79096e-05	0.000279537
ENSG00000270025.2	BMS1P7	5.34071	-1.7526	0.408661	-4.28865	1.79766e-05	0.000280437
ENSG00000280604.1	PCBP3-OT1	76.9049	1.06528	0.248495	4.28692	1.8117e-05	0.000282332
ENSG00000118004.17	COLEC11	39.6255	-1.37306	0.320396	-4.2855	1.82328e-05	0.000283769
ENSG00000203668.1	CHML	81.0672	-1.48261	0.345964	-4.28544	1.82376e-05	0.000283769
ENSG00000187134.12	AKR1C1	42.4218	-1.77597	0.414485	-4.28476	1.82937e-05	0.000284345
ENSG00000237457.6	LINC01351	8.47893	-1.94248	0.453484	-4.28346	1.84009e-05	0.000285715
ENSG00000277566.1	RP11-545P7.9	7.38464	1.26312	0.294967	4.28223	1.85033e-05	0.000286859
ENSG00000145365.10	TIFA	46.5267	-1.19976	0.280289	-4.28043	1.86534e-05	0.000288736
ENSG00000166886.12	NAB2	184.626	-1.30488	0.304913	-4.27952	1.873e-05	0.000289622
ENSG00000124302.12	CHST8	772.526	-1.56442	0.365619	-4.27882	1.87885e-05	0.000290378
ENSG00000109265.12	KIAA1211	327.052	1.05399	0.246351	4.27843	1.88219e-05	0.000290444
ENSG00000280660.1	RP11-437J2.3	5.92801	-2.29755	0.537007	-4.27843	1.88213e-05	0.000290444
ENSG00000146648.15	EGFR	277.627	1.86316	0.435532	4.27789	1.88675e-05	0.00029091
ENSG00000226067.6	LINC00623	21.89	-1.39815	0.326837	-4.27784	1.88716e-05	0.00029091
ENSG00000006210.6	CX3CL1	232.739	-1.575	0.368222	-4.27729	1.89179e-05	0.000291473
ENSG00000228962.1	HCG23	18.5599	-1.93876	0.453347	-4.27656	1.89807e-05	0.000292291
ENSG00000279537.1	RP11-133K1.8	5.28763	-1.36294	0.318879	-4.27415	1.9187e-05	0.000295013
ENSG00000254981.1	RP11-350N15.3	15.609	-2.00511	0.469277	-4.27277	1.93062e-05	0.000296693
ENSG00000149654.9	CDH22	9.10761	2.18177	0.510723	4.27192	1.93801e-05	0.000297675
ENSG00000146592.16	CREB5	44.9078	-1.75881	0.411767	-4.27139	1.94259e-05	0.000298045
ENSG00000226355.1	RP11-65J3.2	7.37163	-1.47249	0.344958	-4.2686	1.96708e-05	0.000300904
ENSG00000267372.2	AC005330.2	15.1098	-1.60909	0.377048	-4.26759	1.97595e-05	0.000301954
ENSG00000148204.11	CRB2	133.004	-2.01276	0.471674	-4.26726	1.97884e-05	0.000302241
ENSG00000114541.14	FRMD4B	355.108	-1.30343	0.305504	-4.26649	1.98577e-05	0.00030268
ENSG00000188130.13	MAPK12	1750.49	1.18573	0.277928	4.26632	1.98719e-05	0.000302744
ENSG00000048740.17	CELF2	217.841	1.35451	0.317533	4.26572	1.99255e-05	0.000303251
ENSG00000153707.15	PTPRD	445.206	2.22622	0.521878	4.26578	1.99203e-05	0.000303251
ENSG00000124678.17	TCP11	11.3953	-1.19124	0.279463	-4.26262	2.02046e-05	0.000306493
ENSG00000108947.4	EFNB3	518.21	-1.09208	0.256235	-4.26203	2.02575e-05	0.000307054
ENSG00000226349.1	RP11-145A3.2	10.0228	2.27742	0.534386	4.26175	2.02832e-05	0.000307288
ENSG00000188738.13	FSIP2	153.19	1.0686	0.25077	4.26126	2.03274e-05	0.00030739
ENSG00000106809.10	OGN	11.4456	-2.23048	0.523578	-4.26006	2.04368e-05	0.000308678
ENSG00000267801.1	RP11-552F3.9	12.9107	-1.91495	0.449647	-4.25878	2.0555e-05	0.000310149
ENSG00000155380.11	SLC16A1	291.116	-1.43744	0.337639	-4.25733	2.06883e-05	0.000311729
ENSG00000224383.7	PRR29	67.8627	-1.40089	0.32905	-4.2574	2.06822e-05	0.000311729
ENSG00000121621.6	KIF18A	11.2603	-1.29742	0.304867	-4.2557	2.08395e-05	0.000313651
ENSG00000186193.8	SAPCD2	97.1218	1.56875	0.368675	4.25511	2.08947e-05	0.000314166
ENSG00000004776.11	HSPB6	28.8194	1.76233	0.41422	4.25458	2.09441e-05	0.000314751
ENSG00000161643.12	SIGLEC16	20.5637	-1.22303	0.28753	-4.25359	2.10366e-05	0.000315949
ENSG00000103742.11	IGDCC4	257.599	-1.94681	0.457944	-4.2512	2.12627e-05	0.000318739
ENSG00000257913.2	RP11-386G11.5	23.1643	-1.45028	0.341187	-4.25069	2.13116e-05	0.000319239
ENSG00000138119.16	MYOF	109.182	-1.28564	0.302492	-4.25018	2.13602e-05	0.00031972
ENSG00000123360.11	PDE1B	26.1475	-1.09285	0.257201	-4.24901	2.14713e-05	0.000321061
ENSG00000188783.5	PRELP	34.3715	-1.433	0.337277	-4.24872	2.14994e-05	0.00032132
ENSG00000110104.11	CCDC86	217.426	-1.28021	0.301377	-4.24787	2.1581e-05	0.000322218
ENSG00000224614.1	TNK2-AS1	27.33	1.27768	0.300828	4.2472	2.1646e-05	0.000322805
ENSG00000273203.1	AC006946.16	8.44917	-1.90688	0.448981	-4.24713	2.16527e-05	0.000322805
ENSG00000143845.14	ETNK2	1196.33	-1.37708	0.324295	-4.24639	2.17244e-05	0.000323552
ENSG00000070886.10	EPHA8	52.3509	-1.69224	0.398739	-4.24398	2.19589e-05	0.000326395
ENSG00000261375.1	RP11-632K20.6	11.6119	-1.48931	0.35094	-4.24379	2.19777e-05	0.000326511
ENSG00000262223.6	RP11-1055B8.3	6.07097	-1.53561	0.361873	-4.24351	2.20053e-05	0.000326759
ENSG00000168209.4	DDIT4	943.296	1.0772	0.253992	4.24107	2.2246e-05	0.000329027
ENSG00000205277.9	MUC12	19.2337	-2.20537	0.520122	-4.24011	2.23408e-05	0.000330266
ENSG00000198624.12	CCDC69	1568.42	-1.67651	0.395422	-4.23981	2.23707e-05	0.000330453
ENSG00000176956.12	LY6H	1438.93	-1.6179	0.381677	-4.23893	2.24586e-05	0.000331353
ENSG00000226725.2	PABPC1L2B-AS1	21.4268	-2.16665	0.511218	-4.23822	2.25303e-05	0.000332248
ENSG00000187678.8	SPRY4	126.614	-1.19891	0.282903	-4.23789	2.25631e-05	0.000332429
ENSG00000134321.11	RSAD2	168.367	-1.12558	0.265656	-4.237	2.26526e-05	0.000333557
ENSG00000171551.11	ECEL1	134.866	-2.12086	0.500597	-4.23666	2.26868e-05	0.000333896
ENSG00000100311.16	PDGFB	82.7867	-1.01277	0.239088	-4.23595	2.27585e-05	0.000334612
ENSG00000164929.16	BAALC	301.408	-1.42146	0.335614	-4.23538	2.28162e-05	0.000335141
ENSG00000182957.15	SPATA13	520.527	-1.36723	0.323097	-4.23164	2.31994e-05	0.000340102
ENSG00000117650.12	NEK2	16.9751	1.268	0.299719	4.23062	2.33051e-05	0.000341318
ENSG00000198203.9	SULT1C2	220.219	1.76605	0.417525	4.22981	2.33884e-05	0.00034237
ENSG00000084207.15	GSTP1	3995.36	-1.0115	0.239209	-4.22853	2.3522e-05	0.00034399
ENSG00000281406.1	BLACAT1	7.85071	-1.75807	0.416298	-4.22311	2.40958e-05	0.000350666
ENSG00000174567.7	GOLT1A	95.267	-1.03915	0.246092	-4.22262	2.41477e-05	0.00035125
ENSG00000142959.4	BEST4	70.2414	-1.44361	0.34194	-4.22183	2.42323e-05	0.000352311
ENSG00000169550.12	MUC15	5.2251	-1.81776	0.430805	-4.21945	2.44901e-05	0.000355712
ENSG00000263503.1	RP11-707O23.5	41.9918	1.03869	0.246259	4.21789	2.46595e-05	0.000357307
ENSG00000075426.11	FOSL2	831.365	1.74603	0.413982	4.21765	2.46863e-05	0.000357365
ENSG00000204334.7	ERICH2	24.9949	-1.36873	0.324524	-4.21764	2.46874e-05	0.000357365
ENSG00000127863.15	TNFRSF19	44.1544	-1.4191	0.336852	-4.21283	2.52188e-05	0.000364527
ENSG00000171044.10	XKR6	14.1657	-1.00419	0.238417	-4.2119	2.53231e-05	0.000365682
ENSG00000151838.11	CCDC175	42.4991	1.09775	0.260816	4.20892	2.5659e-05	0.000369941
ENSG00000121769.7	FABP3	170.184	-1.33038	0.316338	-4.20556	2.60437e-05	0.000374462
ENSG00000259774.1	RP11-182J1.13	27.2273	-1.09482	0.260696	-4.1996	2.6739e-05	0.000382254
ENSG00000105427.9	CNFN	11.3432	1.56214	0.372014	4.19913	2.67941e-05	0.000382859
ENSG00000117971.11	CHRNB4	7.76888	1.62721	0.38762	4.19796	2.6933e-05	0.000384053
ENSG00000260802.1	LINC00890	39.814	-2.21124	0.527108	-4.19504	2.72823e-05	0.000387613
ENSG00000233621.1	LINC01137	20.7861	1.08694	0.259235	4.19286	2.7546e-05	0.000390319
ENSG00000115414.18	FN1	980.444	-1.42368	0.339553	-4.19282	2.7551e-05	0.000390319
ENSG00000184588.17	PDE4B	120.134	-1.60578	0.382966	-4.193	2.75289e-05	0.000390319
ENSG00000279496.1	CTC-251I16.1	9.97359	-1.45362	0.34688	-4.19056	2.78267e-05	0.000392923
ENSG00000261678.2	SCRT1	574.267	-1.10627	0.264018	-4.19014	2.78778e-05	0.000393458
ENSG00000235750.9	KIAA0040	776.591	1.1623	0.27741	4.18985	2.79142e-05	0.000393786
ENSG00000255197.5	RP11-750H9.5	7.5165	-1.2243	0.292233	-4.18948	2.79599e-05	0.000394245
ENSG00000119411.10	BSPRY	790.786	-1.00129	0.239052	-4.18856	2.80724e-05	0.000395087
ENSG00000088053.11	GP6	13.981	-1.67976	0.401071	-4.1882	2.81178e-05	0.000395353
ENSG00000196090.12	PTPRT	33.8897	-2.14652	0.512616	-4.18739	2.82186e-05	0.000396398
ENSG00000183960.8	KCNH8	169.646	-2.02148	0.483195	-4.18357	2.86969e-05	0.000401796
ENSG00000180929.5	GPR62	6.86036	1.53292	0.366588	4.18159	2.8948e-05	0.000404753
ENSG00000196782.12	MAML3	280.173	1.27801	0.305628	4.18158	2.89486e-05	0.000404753
ENSG00000068078.17	FGFR3	446.156	2.1721	0.519841	4.1784	2.93571e-05	0.000409189
ENSG00000268460.1	DKFZp434J0226	91.9307	1.55114	0.371241	4.17826	2.93753e-05	0.000409189
ENSG00000255201.1	RP11-350N15.4	9.39168	-1.84964	0.442677	-4.17831	2.93678e-05	0.000409189
ENSG00000273888.1	FRMD6-AS1	15.3579	1.02426	0.245155	4.17799	2.94099e-05	0.000409481
ENSG00000170356.8	OR2A20P	16.3447	-1.38025	0.330433	-4.1771	2.9525e-05	0.000410701
ENSG00000151490.13	PTPRO	70.4659	-1.67975	0.402228	-4.17611	2.96541e-05	0.000411922
ENSG00000279332.1	RP11-799B12.1	8.05489	1.79447	0.429941	4.17376	2.99614e-05	0.000415705
ENSG00000204566.6	LINC01552	9.63914	-1.56783	0.375859	-4.17133	3.02825e-05	0.000418743
ENSG00000109586.11	GALNT7	220.546	-1.55663	0.373244	-4.17054	3.03877e-05	0.00041958
ENSG00000244694.7	PTCHD4	14.743	-1.83752	0.440647	-4.17006	3.04522e-05	0.000420277
ENSG00000110675.12	ELMOD1	585.254	-1.78838	0.429012	-4.16859	3.06492e-05	0.000422023
ENSG00000231437.3	RP11-88H9.2	80.1823	-1.3733	0.329525	-4.1675	3.07953e-05	0.00042345
ENSG00000235447.2	TRAPPC13P1	13.0315	-1.53509	0.368347	-4.16751	3.07939e-05	0.00042345
ENSG00000250740.1	RP11-710F7.2	10.9202	1.05244	0.252556	4.16716	3.08416e-05	0.000423892
ENSG00000164330.16	EBF1	291.366	1.80441	0.433161	4.16569	3.10411e-05	0.000426047
ENSG00000174948.5	GPR149	26.7822	-2.64874	0.636454	-4.16171	3.15871e-05	0.000432351
ENSG00000180532.10	ZSCAN4	5.20475	-1.55496	0.373649	-4.16154	3.16106e-05	0.000432464
ENSG00000267690.1	LDLRAD4-AS1	7.55723	1.4078	0.338337	4.16095	3.16933e-05	0.000433149
ENSG00000164176.12	EDIL3	583.589	-2.12065	0.509665	-4.16087	3.17034e-05	0.000433149
ENSG00000224945.1	RP11-82L18.2	11.6553	-1.60067	0.384792	-4.15982	3.18495e-05	0.000434551
ENSG00000100142.14	POLR2F	23.8804	-1.00676	0.242084	-4.15875	3.2e-05	0.000436205
ENSG00000251139.2	RP11-701P16.2	41.7149	2.22139	0.534231	4.15812	3.20883e-05	0.00043712
ENSG00000088881.20	EBF4	318.453	-1.45515	0.349959	-4.15806	3.20962e-05	0.00043712
ENSG00000183091.19	NEB	1278.33	1.9216	0.46225	4.15705	3.22385e-05	0.000438858
ENSG00000277135.1	RP11-327J17.9	17.7642	1.72061	0.413938	4.1567	3.22882e-05	0.000439333
ENSG00000167705.11	RILP	115.159	1.31681	0.316802	4.15658	3.2305e-05	0.000439362
ENSG00000167281.18	RBFOX3	16.4103	-2.02908	0.488376	-4.15475	3.25638e-05	0.000441978
ENSG00000101443.17	WFDC2	1220.78	-1.67811	0.403982	-4.15393	3.26815e-05	0.000443275
ENSG00000204666.3	FLJ26850	5.09561	-1.32834	0.32067	-4.14238	3.43715e-05	0.000462008
ENSG00000258545.5	RHOXF1-AS1	66.6141	-1.28869	0.311232	-4.14061	3.4639e-05	0.000465186
ENSG00000053108.16	FSTL4	52.2602	-1.45895	0.352383	-4.14024	3.46948e-05	0.000465516
ENSG00000136205.16	TNS3	146.832	-1.07334	0.259294	-4.13947	3.48113e-05	0.000466453
ENSG00000281106.2	LINC00282	6.05852	1.28191	0.309738	4.13869	3.49289e-05	0.000467401
ENSG00000124766.5	SOX4	336.023	-1.32478	0.320183	-4.13758	3.50989e-05	0.000469279
ENSG00000186197.12	EDARADD	7.15771	-2.12955	0.514817	-4.13653	3.52602e-05	0.000470839
ENSG00000129437.9	KLK14	6.38079	-1.47532	0.356682	-4.13623	3.53064e-05	0.000470978
ENSG00000161133.16	USP41	8.69259	1.03459	0.250148	4.13592	3.53537e-05	0.000471189
ENSG00000099365.9	STX1B	318.543	-1.45661	0.35222	-4.13551	3.54173e-05	0.000471616
ENSG00000225465.8	RFPL1S	39.6016	1.69958	0.411089	4.13433	3.55984e-05	0.000473817
ENSG00000143171.12	RXRG	1461.8	1.35638	0.328153	4.13339	3.57452e-05	0.000474926
ENSG00000168418.7	KCNG4	19.4768	-2.29403	0.555048	-4.13302	3.58025e-05	0.000474949
ENSG00000100399.15	CHADL	39.2807	-1.17253	0.283761	-4.1321	3.59468e-05	0.000476124
ENSG00000179133.11	C10orf67	16.9989	-1.03858	0.251414	-4.13096	3.61244e-05	0.000478053
ENSG00000128294.15	TPST2	329.066	-1.05148	0.25461	-4.12978	3.63118e-05	0.000479896
ENSG00000253302.1	STAU2-AS1	5.36912	1.50114	0.363522	4.12943	3.63667e-05	0.00048041
ENSG00000159784.17	FAM131B	8.20752	-1.43679	0.348019	-4.12848	3.65171e-05	0.000481759
ENSG00000280068.1	RP11-91H12.1	5.89926	1.6487	0.399848	4.12333	3.73439e-05	0.000490935
ENSG00000177173.5	NAP1L4P1	7.57031	-2.11863	0.513983	-4.12198	3.75633e-05	0.000492952
ENSG00000205795.4	CYS1	34.3989	-1.67075	0.405427	-4.12097	3.77281e-05	0.00049468
ENSG00000225386.1	AC099754.1	7.75835	-2.07419	0.503325	-4.12097	3.77276e-05	0.00049468
ENSG00000167701.13	GPT	211.385	1.35482	0.328909	4.11912	3.80325e-05	0.000497711
ENSG00000170801.9	HTRA3	11.5775	-1.57213	0.381667	-4.11911	3.80341e-05	0.000497711
ENSG00000156414.18	TDRD9	108.566	1.70381	0.413833	4.11715	3.83584e-05	0.000500908
ENSG00000239713.7	APOBEC3G	197.675	-1.41606	0.344301	-4.11285	3.90812e-05	0.000506869
ENSG00000182870.12	GALNT9	81.3139	-2.05702	0.500994	-4.10588	4.02781e-05	0.000520588
ENSG00000250286.1	RP11-94C24.8	5.67977	-1.56713	0.381717	-4.10548	4.03472e-05	0.000521048
ENSG00000175287.18	PHYHD1	139.104	-1.93181	0.470741	-4.10376	4.06492e-05	0.000524478
ENSG00000239467.5	AC007405.6	75.3795	-1.11491	0.271708	-4.10333	4.07248e-05	0.000525
ENSG00000232527.7	RP11-14N7.2	76.0185	-1.25783	0.306611	-4.10234	4.08986e-05	0.000526787
ENSG00000133985.2	TTC9	215.712	-1.27965	0.312184	-4.09901	4.14912e-05	0.000533502
ENSG00000224965.1	KCNC4-AS1	5.24825	-1.59139	0.388279	-4.09858	4.15688e-05	0.00053427
ENSG00000171815.5	PCDHB1	91.9528	1.36238	0.332433	4.09822	4.16344e-05	0.000534744
ENSG00000110786.17	PTPN5	33.1199	-1.90108	0.464203	-4.09536	4.21506e-05	0.000540123
ENSG00000183690.12	EFHC2	37.7488	-1.67805	0.409875	-4.09405	4.23905e-05	0.000542702
ENSG00000135409.10	AMHR2	169.574	-1.82753	0.446454	-4.09344	4.25015e-05	0.000543456
ENSG00000171695.10	LKAAEAR1	5.47595	1.31766	0.321955	4.09269	4.26398e-05	0.000544526
ENSG00000237510.7	AC008268.2	5.93583	-2.29762	0.561411	-4.09259	4.26585e-05	0.000544533
ENSG00000247809.7	NR2F2-AS1	104.514	1.63522	0.400151	4.08651	4.37907e-05	0.000557117
ENSG00000110660.14	SLC35F2	113.876	-1.24987	0.305854	-4.0865	4.37933e-05	0.000557117
ENSG00000077782.19	FGFR1	3064.11	-1.74943	0.428691	-4.08087	4.48682e-05	0.000568857
ENSG00000175274.18	TP53I11	328.873	-1.29396	0.317183	-4.07955	4.51228e-05	0.000570583
ENSG00000256069.7	A2MP1	15.1096	-2.00119	0.490485	-4.08002	4.50315e-05	0.000570583
ENSG00000187595.14	ZNF385C	29.3336	-1.20903	0.29644	-4.07849	4.53288e-05	0.000572235
ENSG00000185437.13	SH3BGR	319.883	1.13281	0.278055	4.07404	4.62055e-05	0.000582112
ENSG00000184388.5	PABPC1L2B	25.5224	-1.58393	0.388814	-4.07374	4.62637e-05	0.000582354
ENSG00000134326.11	CMPK2	126.89	-1.10436	0.271152	-4.07286	4.64384e-05	0.000584308
ENSG00000279110.1	CTA-243E7.1	6.15928	-1.13978	0.280002	-4.07063	4.68867e-05	0.000589009
ENSG00000196730.12	DAPK1	982.486	-1.51768	0.372981	-4.06906	4.72035e-05	0.000592689
ENSG00000140859.15	KIFC3	246.347	-1.42497	0.350438	-4.06625	4.77747e-05	0.000599106
ENSG00000072110.13	ACTN1	924.287	-1.34011	0.329874	-4.06249	4.85513e-05	0.000607826
ENSG00000163491.16	NEK10	55.5931	-1.11927	0.275566	-4.06172	4.87125e-05	0.000609588
ENSG00000129951.18	PLPPR3	27.617	-1.53046	0.376895	-4.06071	4.8924e-05	0.000610957
ENSG00000253361.1	RP11-675F6.3	28.5922	-1.80802	0.44545	-4.05885	4.93149e-05	0.000615069
ENSG00000151364.16	KCTD14	29.4299	-1.44267	0.355566	-4.05739	4.96233e-05	0.000618658
ENSG00000109072.13	VTN	52.3318	-1.01605	0.250562	-4.05508	5.01175e-05	0.000622006
ENSG00000198400.11	NTRK1	43.2863	1.96399	0.48452	4.05347	5.04631e-05	0.000625478
ENSG00000150594.6	ADRA2A	269.071	-2.11391	0.521959	-4.04995	5.12276e-05	0.000633642
ENSG00000196684.12	HSH2D	135.681	-1.43984	0.355687	-4.04806	5.16436e-05	0.00063715
ENSG00000204092.2	LINC00951	6.55042	-2.20403	0.544486	-4.0479	5.16791e-05	0.00063715
ENSG00000260266.1	CTD-2311M21.2	12.662	-1.58985	0.39275	-4.04799	5.16583e-05	0.00063715
ENSG00000185739.13	SRL	6.13498	1.24582	0.307933	4.04574	5.21591e-05	0.000642244
ENSG00000139508.14	SLC46A3	692.148	1.06583	0.263613	4.04317	5.27344e-05	0.000647581
ENSG00000163736.3	PPBP	6.16816	2.04073	0.504774	4.04285	5.2805e-05	0.000647581
ENSG00000279692.1	RP11-1055B8.1	9.57122	1.55093	0.383624	4.04283	5.2809e-05	0.000647581
ENSG00000180998.11	GPR137C	131.291	-1.05814	0.261725	-4.04297	5.27787e-05	0.000647581
ENSG00000206503.11	HLA-A	3475.46	-1.03874	0.256973	-4.04223	5.29456e-05	0.00064899
ENSG00000206561.12	COLQ	162.659	-1.16897	0.289264	-4.04119	5.31809e-05	0.000651075
ENSG00000173557.14	C2orf70	12.7891	-1.53834	0.381332	-4.03413	5.48056e-05	0.000667415
ENSG00000258829.1	CTD-2243E23.1	5.09948	-1.96596	0.487353	-4.03395	5.48459e-05	0.000667634
ENSG00000105928.13	DFNA5	19.4163	-1.34913	0.334513	-4.03311	5.50436e-05	0.000669273
ENSG00000272695.1	GAS6-AS2	7.50791	-1.25077	0.310181	-4.0324	5.52109e-05	0.000670713
ENSG00000251532.1	CTD-2245E15.3	7.59965	-1.2868	0.319285	-4.03026	5.5715e-05	0.000675191
ENSG00000143502.14	SUSD4	1087.09	1.72889	0.429149	4.02866	5.60952e-05	0.000678974
ENSG00000273177.1	RP11-368I23.4	7.32639	-2.19222	0.544209	-4.02827	5.61894e-05	0.000679319
ENSG00000167183.2	PRR15L	681.399	1.6781	0.416652	4.02758	5.6354e-05	0.000681004
ENSG00000145888.10	GLRA1	10.8216	-2.51589	0.624966	-4.02564	5.68213e-05	0.000685268
ENSG00000182223.7	ZAR1	9.73149	-1.8701	0.46469	-4.02439	5.71232e-05	0.0006878
ENSG00000142675.17	CNKSR1	217.798	-1.33604	0.332255	-4.02111	5.79247e-05	0.000695492
ENSG00000075702.16	WDR62	64.2806	-1.01341	0.252102	-4.01984	5.82365e-05	0.000697835
ENSG00000104327.7	CALB1	2421.64	2.0397	0.507576	4.01852	5.85649e-05	0.000700368
ENSG00000162849.15	KIF26B	35.1806	-1.31397	0.327218	-4.01558	5.92986e-05	0.0007066
ENSG00000159403.15	C1R	103.448	-1.12015	0.279374	-4.00951	6.08456e-05	0.000721872
ENSG00000198570.5	RD3	177.14	-2.01069	0.501682	-4.0079	6.126e-05	0.000726213
ENSG00000136457.9	CHAD	27.7252	-1.34885	0.336631	-4.0069	6.15205e-05	0.000728724
ENSG00000164647.8	STEAP1	36.1378	-1.52219	0.379906	-4.00674	6.15614e-05	0.000728892
ENSG00000010278.11	CD9	568.978	-1.31156	0.327452	-4.00535	6.19259e-05	0.000732076
ENSG00000171811.12	CFAP46	128.937	-1.08156	0.270052	-4.005	6.20162e-05	0.000732855
ENSG00000154556.17	SORBS2	211.238	1.25341	0.31298	4.00475	6.20829e-05	0.000733239
ENSG00000086991.12	NOX4	20.7033	-1.79215	0.447756	-4.00251	6.26727e-05	0.000738617
ENSG00000102034.16	ELF4	150.217	-1.20205	0.300411	-4.00133	6.29862e-05	0.000741388
ENSG00000248810.1	RP11-362F19.1	2495.75	1.99639	0.499042	4.00045	6.32222e-05	0.00074329
ENSG00000267136.1	RP11-53B2.3	7.65599	1.09393	0.27349	3.9999	6.33695e-05	0.000744436
ENSG00000018625.14	ATP1A2	857.671	-1.22252	0.305644	-3.9998	6.33967e-05	0.000744464
ENSG00000066813.14	ACSM2B	11.0654	-1.84934	0.462423	-3.99924	6.3547e-05	0.000745935
ENSG00000244342.5	LINC00698	11.6473	2.26111	0.565861	3.99588	6.44545e-05	0.000754221
ENSG00000135406.13	PRPH	28.2952	1.74978	0.437971	3.9952	6.4639e-05	0.000755362
ENSG00000176788.8	BASP1	415.794	-1.6281	0.40752	-3.99515	6.4653e-05	0.000755362
ENSG00000118849.9	RARRES1	17.0689	-1.20272	0.301119	-3.99418	6.49174e-05	0.000757563
ENSG00000157680.15	DGKI	242.618	-1.14998	0.288005	-3.99292	6.52643e-05	0.000760721
ENSG00000069493.14	CLEC2D	40.6126	-1.12831	0.282661	-3.99174	6.55903e-05	0.000763926
ENSG00000060138.12	YBX3	687.909	1.68977	0.423432	3.99066	6.58894e-05	0.000765919
ENSG00000278931.1	bP-2189O9.2	11.1229	1.37068	0.343469	3.9907	6.58772e-05	0.000765919
ENSG00000232237.3	ASCL5	5.12793	-1.63979	0.411045	-3.98932	6.62625e-05	0.000769061
ENSG00000262001.1	DLGAP1-AS2	54.1575	1.20532	0.302162	3.98898	6.63591e-05	0.000769884
ENSG00000253669.3	KB-1732A1.1	6.23632	-1.21587	0.304831	-3.98868	6.6443e-05	0.000770559
ENSG00000187556.7	NANOS3	22.3731	-1.25583	0.314906	-3.98794	6.66485e-05	0.000772343
ENSG00000228016.1	RAPGEF4-AS1	17.7366	-1.11607	0.279886	-3.98757	6.67528e-05	0.000772953
ENSG00000149809.14	TM7SF2	1191.32	-1.0803	0.270998	-3.98639	6.70856e-05	0.000775351
ENSG00000105711.10	SCN1B	678.688	1.81061	0.454409	3.98454	6.7611e-05	0.000780173
ENSG00000154102.10	C16orf74	19.4589	-1.50726	0.378313	-3.98415	6.77227e-05	0.00078086
ENSG00000259570.1	RP11-671M22.4	24.2118	-1.09927	0.275924	-3.98396	6.77755e-05	0.000781167
ENSG00000268883.2	PNMA6B	11.773	-1.33727	0.335788	-3.98248	6.82013e-05	0.000783977
ENSG00000229727.6	AC013460.1	7.00804	-1.77515	0.445771	-3.98221	6.82772e-05	0.000784532
ENSG00000138735.15	PDE5A	499.786	1.15918	0.291247	3.98007	6.88952e-05	0.000789925
ENSG00000269908.1	RP11-1406H17.1	17.0068	1.59595	0.401028	3.97965	6.90166e-05	0.000790599
ENSG00000118729.11	CASQ2	28.0295	1.47647	0.371022	3.97946	6.90724e-05	0.000790735
ENSG00000213513.3	RP13-39P12.2	5.26875	1.34423	0.337794	3.97943	6.90813e-05	0.000790735
ENSG00000257108.1	NHLRC4	49.444	-1.22528	0.307981	-3.97843	6.93712e-05	0.000793446
ENSG00000180815.14	MAP3K15	172.011	-1.52198	0.382574	-3.97825	6.94234e-05	0.000793739
ENSG00000146039.10	SLC17A4	23.0036	1.81156	0.455584	3.97636	6.99788e-05	0.000799174
ENSG00000166748.12	AGBL1	8.07158	-1.52052	0.382763	-3.97249	7.11248e-05	0.000811023
ENSG00000120738.7	EGR1	2196.26	1.6844	0.424045	3.97222	7.12072e-05	0.000811654
ENSG00000057593.13	F7	9.13543	-1.48161	0.373031	-3.97181	7.13297e-05	0.00081243
ENSG00000107295.9	SH3GL2	1266.75	1.03765	0.261265	3.97165	7.1377e-05	0.000812613
ENSG00000198945.7	L3MBTL3	235.909	-1.4784	0.372246	-3.97157	7.14e-05	0.000812613
ENSG00000253679.1	KB-1410C5.2	11.4129	2.14646	0.540748	3.96942	7.20481e-05	0.000818281
ENSG00000104783.11	KCNN4	9.0074	-1.31194	0.330626	-3.96806	7.24595e-05	0.000822169
ENSG00000172554.11	SNTG2	6.06771	-1.99262	0.502273	-3.9672	7.27226e-05	0.000824529
ENSG00000179796.11	LRRC3B	125.15	-1.81707	0.458089	-3.96663	7.28952e-05	0.000826173
ENSG00000101203.16	COL20A1	49.1557	-1.77647	0.448738	-3.95882	7.53218e-05	0.000849173
ENSG00000150938.9	CRIM1	326.58	1.34302	0.339398	3.95708	7.58715e-05	0.000855048
ENSG00000177108.5	ZDHHC22	69.6457	-1.2274	0.310376	-3.95456	7.66752e-05	0.000862278
ENSG00000128594.7	LRRC4	150.2	-1.49473	0.377992	-3.95439	7.67318e-05	0.000862468
ENSG00000163377.15	FAM19A4	63.6937	-1.58203	0.400111	-3.95397	7.68648e-05	0.00086364
ENSG00000132965.9	ALOX5AP	20.8586	-1.56111	0.39486	-3.95357	7.69952e-05	0.00086478
ENSG00000230970.3	HHATL-AS1	7.78997	-1.51271	0.382747	-3.95224	7.74237e-05	0.000868941
ENSG00000135048.13	TMEM2	625.272	1.22408	0.309919	3.94966	7.82609e-05	0.000878007
ENSG00000081237.18	PTPRC	466.714	-1.4527	0.367978	-3.94779	7.88763e-05	0.000884248
ENSG00000085276.17	MECOM	75.1392	1.34515	0.340789	3.94717	7.90807e-05	0.000885876
ENSG00000186642.15	PDE2A	331.835	-1.19504	0.302833	-3.9462	7.94002e-05	0.0008886
ENSG00000128683.13	GAD1	562.122	-1.88394	0.477472	-3.94565	7.9583e-05	0.000889504
ENSG00000133321.10	RARRES3	71.5488	-1.19877	0.303818	-3.9457	7.95687e-05	0.000889504
ENSG00000163357.10	DCST1	10.6205	-1.04858	0.265816	-3.94477	7.98761e-05	0.000892114
ENSG00000171357.5	LURAP1	34.2701	-1.05352	0.26713	-3.94386	8.0182e-05	0.000894862
ENSG00000236494.1	RP11-89N17.4	11.5236	1.08951	0.276312	3.94307	8.04462e-05	0.000896473
ENSG00000157978.11	LDLRAP1	264.851	1.53432	0.389254	3.9417	8.09054e-05	0.000900584
ENSG00000250742.2	RP11-834C11.4	11.2787	-1.52928	0.388033	-3.9411	8.11074e-05	0.000902497
ENSG00000151458.11	ANKRD50	445.24	-1.15863	0.294155	-3.93883	8.1879e-05	0.00090973
ENSG00000101542.9	CDH20	210.312	2.20191	0.559041	3.93873	8.19131e-05	0.000909771
ENSG00000165359.14	DDX26B	611.773	-1.04638	0.265718	-3.93796	8.21786e-05	0.000910354
ENSG00000139832.4	RAB20	41.6935	1.31473	0.333888	3.93762	8.22931e-05	0.000910948
ENSG00000137198.9	GMPR	708.107	1.11366	0.282875	3.93693	8.25296e-05	0.000912216
ENSG00000273771.1	RP11-236L14.2	37.6126	1.55704	0.395488	3.937	8.25057e-05	0.000912216
ENSG00000204962.5	PCDHA8	5.94879	1.17046	0.297335	3.93651	8.26748e-05	0.000913483
ENSG00000139547.7	RDH16	15.1014	-1.01812	0.258647	-3.93632	8.27416e-05	0.000913884
ENSG00000099998.17	GGT5	86.4556	-1.16527	0.296104	-3.93535	8.30742e-05	0.000916345
ENSG00000259933.6	RP11-304L19.1	20.3826	1.19908	0.304746	3.9347	8.33024e-05	0.000918044
ENSG00000164116.16	GUCY1A3	87.9626	-1.10753	0.28201	-3.92727	8.59146e-05	0.000941618
ENSG00000077935.16	SMC1B	9.77313	1.2023	0.306233	3.92609	8.63395e-05	0.000944905
ENSG00000226087.1	AC106869.2	18.1753	-1.8026	0.459134	-3.92608	8.63397e-05	0.000944905
ENSG00000254648.1	RP11-713P17.4	9.05797	-1.2071	0.307528	-3.92518	8.66649e-05	0.000947078
ENSG00000129990.14	SYT5	894.67	-1.15954	0.295434	-3.92487	8.67762e-05	0.000947603
ENSG00000042493.15	CAPG	273.267	1.11379	0.283937	3.92266	8.75773e-05	0.00095426
ENSG00000179715.12	PCED1B	146.239	-1.56317	0.398668	-3.92098	8.81911e-05	0.000958854
ENSG00000169752.16	NRG4	19.0574	-1.06179	0.27082	-3.92065	8.83113e-05	0.000959464
ENSG00000092929.11	UNC13D	954.918	-1.6748	0.427538	-3.9173	8.95446e-05	0.000969694
ENSG00000095464.9	PDE6C	40.5493	-1.31643	0.336143	-3.9163	8.99198e-05	0.000972381
ENSG00000140876.11	NUDT7	21.0036	-1.01297	0.258648	-3.9164	8.98822e-05	0.000972381
ENSG00000185633.10	NDUFA4L2	454.413	1.13433	0.289864	3.91333	9.10319e-05	0.000981537
ENSG00000147202.17	DIAPH2	82.8777	-1.05182	0.268882	-3.91182	9.1602e-05	0.000986973
ENSG00000103175.10	WFDC1	54.844	-1.6564	0.42369	-3.90947	9.2498e-05	0.000995193
ENSG00000166292.11	TMEM100	51.4451	1.91836	0.490833	3.90839	9.29151e-05	0.000998604
ENSG00000128482.15	RNF112	71.8073	-1.58584	0.405808	-3.90786	9.31183e-05	0.00100043
ENSG00000137166.14	FOXP4	392.412	-1.07573	0.275293	-3.90759	9.32218e-05	0.00100082
ENSG00000151892.14	GFRA1	38.3305	-1.82772	0.467829	-3.90682	9.35198e-05	0.00100366
ENSG00000006468.13	ETV1	98.4553	1.28325	0.328792	3.90291	9.50423e-05	0.00101781
ENSG00000100095.18	SEZ6L	2656.06	-1.37927	0.353661	-3.89996	9.62073e-05	0.00102845
ENSG00000183696.13	UPP1	454.871	-1.08602	0.278514	-3.89935	9.64503e-05	0.00103019
ENSG00000106327.12	TFR2	65.9124	-1.31596	0.337827	-3.89538	9.80451e-05	0.00104362
ENSG00000137571.10	SLCO5A1	6.65873	1.70531	0.438308	3.89067	9.99697e-05	0.00105952
ENSG00000107147.11	KCNT1	134.636	-1.66242	0.427277	-3.89073	9.99419e-05	0.00105952
ENSG00000183479.12	TREX2	6.7826	-1.27964	0.32889	-3.8908	9.99161e-05	0.00105952
ENSG00000104419.14	NDRG1	1771.39	-1.44096	0.370435	-3.8899	0.000100285	0.0010618
ENSG00000279162.1	CTD-3126B10.2	8.88846	1.03049	0.264961	3.88922	0.000100565	0.00106438
ENSG00000126950.7	TMEM35	419.98	-1.20425	0.309698	-3.88848	0.000100875	0.00106691
ENSG00000234224.2	TMEM229A	12.7426	-2.30541	0.593197	-3.88642	0.000101735	0.00107524
ENSG00000156564.8	LRFN2	20.5244	-2.06621	0.531704	-3.88601	0.000101904	0.00107665
ENSG00000134775.15	FHOD3	533.102	-1.8921	0.486945	-3.88566	0.000102051	0.00107782
ENSG00000230102.7	RP11-407B7.1	6.43917	-1.13683	0.29268	-3.8842	0.000102665	0.00108393
ENSG00000254675.1	RP11-7I15.4	10.7503	-1.53158	0.39449	-3.88243	0.000103417	0.0010905
ENSG00000100867.14	DHRS2	174.13	-1.64223	0.423091	-3.88151	0.000103809	0.00109387
ENSG00000145757.15	SPATA9	33.6094	1.47983	0.381566	3.87832	0.000105181	0.00110581
ENSG00000176381.5	PRR18	80.716	-1.7599	0.453853	-3.87769	0.000105454	0.00110712
ENSG00000186056.9	MATN1-AS1	7.18895	-1.3298	0.343115	-3.87569	0.000106325	0.00111587
ENSG00000137825.10	ITPKA	8.87695	-1.48915	0.384283	-3.87514	0.000106565	0.00111799
ENSG00000272070.1	AC005618.6	106.22	1.02661	0.26496	3.87461	0.000106796	0.00112003
ENSG00000256995.6	RP11-114G22.1	76.1369	1.14819	0.296369	3.87418	0.000106982	0.00112107
ENSG00000130045.15	NXNL2	22.3661	-1.47201	0.380307	-3.87059	0.000108573	0.0011339
ENSG00000140481.13	CCDC33	21.1099	-1.6167	0.417729	-3.87021	0.000108743	0.00113527
ENSG00000130821.15	SLC6A8	464.778	1.14806	0.296776	3.86845	0.000109527	0.00114187
ENSG00000182256.12	GABRG3	46.9474	-1.93321	0.4998	-3.86797	0.000109743	0.00114333
ENSG00000087237.10	CETP	66.6743	1.60453	0.414904	3.86722	0.000110084	0.00114648
ENSG00000104341.16	LAPTM4B	1442.74	1.1488	0.297563	3.86069	0.000113067	0.00117224
ENSG00000255693.1	RP11-766N7.3	8.2955	1.5106	0.391433	3.85915	0.000113782	0.00117883
ENSG00000129194.7	SOX15	48.5432	-1.10687	0.286896	-3.8581	0.000114271	0.00118267
ENSG00000282564.1	RP4-553F17.1	10.9851	1.15343	0.299033	3.85721	0.00011469	0.0011866
ENSG00000170890.13	PLA2G1B	107.996	-2.0701	0.536874	-3.85583	0.000115336	0.00119081
ENSG00000120057.4	SFRP5	5.94723	-1.66439	0.431666	-3.85573	0.000115384	0.00119089
ENSG00000179241.12	LDLRAD3	23.4151	-1.14356	0.296676	-3.8546	0.000115921	0.00119561
ENSG00000150175.13	FRMPD2B	37.6381	-1.25608	0.326053	-3.85237	0.000116979	0.00120528
ENSG00000165272.14	AQP3	23.1983	-1.46081	0.37919	-3.85245	0.000116941	0.00120528
ENSG00000115616.2	SLC9A2	29.2507	-1.93935	0.503761	-3.84974	0.000118244	0.00121497
ENSG00000250940.1	RP11-489M13.3	9.78211	1.32269	0.343714	3.84822	0.00011898	0.0012196
ENSG00000168329.13	CX3CR1	64.4592	-1.42193	0.369497	-3.84829	0.000118944	0.0012196
ENSG00000232977.6	LINC00327	6.17676	-1.68072	0.436934	-3.84663	0.000119754	0.00122627
ENSG00000101194.17	SLC17A9	15.357	-1.06954	0.278064	-3.84639	0.000119872	0.00122705
ENSG00000172247.3	C1QTNF4	46.3156	-1.1037	0.286993	-3.84575	0.000120184	0.00122983
ENSG00000124440.15	HIF3A	582.837	1.7762	0.461992	3.84466	0.000120719	0.00123446
ENSG00000146555.18	SDK1	205.787	1.73659	0.45178	3.8439	0.000121097	0.00123706
ENSG00000179083.6	FAM133A	122.212	-1.05967	0.275725	-3.8432	0.000121441	0.00123964
ENSG00000267466.1	RP11-13K12.5	7.50134	-1.41879	0.369339	-3.84144	0.000122316	0.00124526
ENSG00000153885.14	KCTD15	85.7589	-1.17352	0.305549	-3.84069	0.000122691	0.00124822
ENSG00000230445.4	LRRC37A6P	15.7393	-1.4875	0.387601	-3.83772	0.000124184	0.0012617
ENSG00000162877.12	PM20D1	14.8927	-1.35526	0.353172	-3.83739	0.000124346	0.00126292
ENSG00000269699.5	ZIM2	19.6353	-1.17528	0.306399	-3.83578	0.000125165	0.00126995
ENSG00000183423.11	LRIT3	5.18458	-1.42784	0.37228	-3.8354	0.000125361	0.0012715
ENSG00000115825.9	PRKD3	600.765	1.17353	0.306265	3.83176	0.000127231	0.00128437
ENSG00000162687.16	KCNT2	324.345	1.70034	0.443747	3.83178	0.000127218	0.00128437
ENSG00000166743.9	ACSM1	9.15733	-1.58691	0.414369	-3.8297	0.000128298	0.00129209
ENSG00000183114.7	FAM43B	92.5182	-1.90991	0.499053	-3.82707	0.000129675	0.00130333
ENSG00000171385.9	KCND3	671.548	-1.16625	0.304848	-3.82566	0.000130421	0.0013095
ENSG00000164411.10	GJB7	154.917	-1.7363	0.454262	-3.82224	0.000132245	0.00132648
ENSG00000248161.5	RP11-499E18.1	32.3359	1.09319	0.286028	3.82197	0.00013239	0.0013275
ENSG00000166510.13	CCDC68	75.5093	-1.60725	0.420819	-3.81932	0.000133817	0.00133973
ENSG00000184292.6	TACSTD2	12.8146	-1.84983	0.484452	-3.8184	0.000134321	0.00134326
ENSG00000253959.1	CTB-43E15.1	5.02671	-1.73357	0.454317	-3.81578	0.000135751	0.0013562
ENSG00000119946.10	CNNM1	323.754	-1.65994	0.435161	-3.81454	0.000136436	0.00136077
ENSG00000113532.12	ST8SIA4	53.638	-1.11768	0.293067	-3.81375	0.000136872	0.00136284
ENSG00000250060.1	RP11-332J15.2	15.782	1.7997	0.472111	3.81202	0.000137835	0.00136949
ENSG00000005001.9	PRSS22	131.963	-1.26822	0.332681	-3.81212	0.000137778	0.00136949
ENSG00000100373.9	UPK3A	18.0429	-1.15	0.301718	-3.81151	0.000138118	0.00137114
ENSG00000104833.10	TUBB4A	39.0273	-1.87916	0.493224	-3.80994	0.000138999	0.00137806
ENSG00000121316.10	PLBD1	21.2661	-1.18192	0.310228	-3.80986	0.000139048	0.00137809
ENSG00000229191.1	RP11-168O16.1	5.88983	-1.63216	0.428637	-3.80779	0.000140211	0.00138595
ENSG00000179066.7	CTD-2527I21.15	28.2129	2.13598	0.561456	3.80435	0.000142176	0.00140074
ENSG00000268231.1	CTD-2560K21.6	11.0485	-1.02186	0.268667	-3.80346	0.000142691	0.00140489
ENSG00000114654.7	EFCC1	17.9152	-1.11413	0.293113	-3.80104	0.000144093	0.00141636
ENSG00000186806.5	VSIG10L	24.4826	-1.12252	0.295431	-3.79961	0.000144923	0.00142405
ENSG00000280122.1	RP11-87G24.2	5.78734	-1.74039	0.458223	-3.79813	0.000145789	0.00143069
ENSG00000115290.9	GRB14	148.152	-1.79236	0.471933	-3.79791	0.000145921	0.00143079
ENSG00000157103.10	SLC6A1	92.5463	-1.01915	0.268355	-3.79776	0.000146011	0.00143079
ENSG00000253300.1	RP11-108E14.1	8.56864	-2.17671	0.573122	-3.79798	0.000145879	0.00143079
ENSG00000178860.8	MSC	8.11574	-1.616	0.425543	-3.79749	0.000146168	0.0014315
ENSG00000171914.14	TLN2	602.067	1.61491	0.425353	3.79663	0.000146678	0.00143427
ENSG00000281741.1	AC241377.2	14.0938	-1.04888	0.276498	-3.79346	0.000148562	0.00144651
ENSG00000184058.12	TBX1	9.69557	-1.51347	0.399102	-3.79218	0.000149331	0.00145264
ENSG00000233593.7	RP4-665J23.1	115.495	-1.29571	0.341679	-3.79217	0.000149337	0.00145264
ENSG00000163359.15	COL6A3	121.211	-1.43383	0.378183	-3.79138	0.000149813	0.00145585
ENSG00000116985.10	BMP8B	50.0108	-1.01326	0.267393	-3.78942	0.000150998	0.00146404
ENSG00000215478.8	CES5AP1	19.7885	-1.53423	0.405179	-3.78654	0.00015276	0.00147729
ENSG00000149575.5	SCN2B	165.913	-1.68233	0.444327	-3.78624	0.000152941	0.00147856
ENSG00000102174.8	PHEX	5.08721	1.31213	0.346591	3.7858	0.000153212	0.00147984
ENSG00000164684.13	ZNF704	235.653	-1.00393	0.265193	-3.78566	0.0001533	0.00148012
ENSG00000143768.11	LEFTY2	33.8231	-2.03934	0.538729	-3.78548	0.000153415	0.00148075
ENSG00000128052.8	KDR	318.438	-1.11724	0.295209	-3.78458	0.000153971	0.00148468
ENSG00000267670.1	CTB-55O6.4	8.20159	-1.39937	0.369798	-3.78415	0.000154238	0.0014863
ENSG00000225783.6	MIAT	3103.63	-1.21919	0.322239	-3.78348	0.000154648	0.00148929
ENSG00000268673.3	LLNLR-249E10.1	16.0327	-1.34871	0.35652	-3.78298	0.000154962	0.0014909
ENSG00000152804.10	HHEX	14.9804	-1.10765	0.292817	-3.78275	0.000155103	0.00149175
ENSG00000221818.8	EBF2	16.4752	1.28471	0.339726	3.7816	0.000155821	0.00149769
ENSG00000182963.9	GJC1	287.668	1.40431	0.371423	3.78091	0.000156257	0.00150092
ENSG00000186007.9	LEMD1	6.98297	-1.58053	0.418122	-3.78008	0.000156778	0.00150448
ENSG00000254758.1	AP000889.1	5.50678	-1.76971	0.46831	-3.77892	0.000157508	0.00151003
ENSG00000150907.6	FOXO1	433.03	1.14684	0.303513	3.77855	0.000157741	0.00151178
ENSG00000163710.7	PCOLCE2	1352.01	-1.14555	0.303417	-3.77551	0.000159679	0.00152644
ENSG00000130147.15	SH3BP4	187.176	-1.39839	0.370394	-3.77541	0.000159746	0.00152659
ENSG00000171033.12	PKIA	858.509	1.23441	0.327153	3.77319	0.000161177	0.00153849
ENSG00000172985.10	SH3RF3	17.4811	-1.0553	0.279704	-3.77292	0.00016135	0.00153897
ENSG00000160539.4	PLPP7	76.6608	1.32935	0.352395	3.77231	0.000161741	0.00154171
ENSG00000138821.12	SLC39A8	911.926	1.64679	0.436974	3.76862	0.000164154	0.00156123
ENSG00000131650.13	KREMEN2	15.2586	-1.19359	0.316773	-3.76796	0.000164585	0.00156352
ENSG00000151632.16	AKR1C2	17.6443	-1.63187	0.433305	-3.7661	0.000165819	0.00157307
ENSG00000117152.13	RGS4	2827.93	1.8012	0.478432	3.7648	0.00016668	0.00157924
ENSG00000137872.15	SEMA6D	669.013	-1.24289	0.330155	-3.76456	0.000166846	0.00158031
ENSG00000182667.14	NTM	32.2251	1.38889	0.368963	3.76432	0.000167004	0.0015808
ENSG00000186340.14	THBS2	27.8287	-1.10505	0.293555	-3.76436	0.000166975	0.0015808
ENSG00000166147.13	FBN1	884.514	-1.3067	0.347263	-3.76285	0.000167989	0.00158662
ENSG00000176153.11	GPX2	5.55929	1.08275	0.287789	3.76231	0.000168348	0.001589
ENSG00000232022.7	FAAHP1	85.9842	-1.05541	0.280543	-3.76202	0.000168549	0.0015904
ENSG00000225330.1	AF064860.5	5.39312	-1.2363	0.328719	-3.76096	0.000169261	0.00159611
ENSG00000146013.10	GFRA3	6.174	-1.76908	0.470547	-3.75962	0.00017017	0.00160275
ENSG00000057657.14	PRDM1	45.6059	-1.04096	0.277042	-3.75739	0.000171694	0.00161498
ENSG00000165633.12	VSTM4	519.613	1.19659	0.31849	3.75707	0.000171914	0.00161654
ENSG00000126878.12	AIF1L	124.974	-1.06207	0.282753	-3.75617	0.000172531	0.00162082
ENSG00000223764.2	RP11-54O7.3	720.21	1.60418	0.427101	3.75597	0.000172668	0.00162109
ENSG00000204961.6	PCDHA9	5.1957	1.11363	0.29667	3.75379	0.000174184	0.00163225
ENSG00000142765.17	SYTL1	362.537	1.14372	0.304853	3.7517	0.000175637	0.0016438
ENSG00000205078.5	SYCE1L	14.154	-1.151	0.306921	-3.75017	0.000176717	0.00165184
ENSG00000171532.4	NEUROD2	29.4795	1.88046	0.50146	3.74998	0.000176852	0.00165259
ENSG00000261594.3	TPBGL	6.9118	-1.18479	0.315991	-3.74944	0.00017723	0.00165457
ENSG00000254912.2	RP11-632K20.2	32.9405	-1.02663	0.273824	-3.74923	0.000177375	0.00165495
ENSG00000135447.16	PPP1R1A	35.3682	-1.68377	0.449132	-3.74894	0.000177586	0.00165535
ENSG00000236908.2	RP5-1063M23.2	10.8611	-1.84108	0.491142	-3.74857	0.000177848	0.00165621
ENSG00000227769.7	AC072062.3	5.05849	-1.79696	0.479518	-3.74743	0.000178656	0.00166269
ENSG00000135346.8	CGA	1909.29	-1.9992	0.533796	-3.74525	0.000180213	0.00167442
ENSG00000236708.1	AC073316.1	11.6951	2.1809	0.583065	3.74041	0.000183723	0.00169824
ENSG00000158555.14	GDPD5	149.468	-1.03343	0.276345	-3.73964	0.000184286	0.00170281
ENSG00000168314.17	MOBP	5.10797	-1.86752	0.499393	-3.73957	0.000184332	0.00170281
ENSG00000237438.6	CECR7	44.9027	-1.37773	0.368445	-3.73932	0.00018452	0.00170402
ENSG00000163191.5	S100A11	438.87	-1.03211	0.276038	-3.73901	0.000184745	0.00170504
ENSG00000144681.10	STAC	84.0788	-1.64005	0.438644	-3.73891	0.000184819	0.0017052
ENSG00000138435.14	CHRNA1	68.2292	1.99652	0.534326	3.73652	0.000186587	0.00171834
ENSG00000148123.14	PLPPR1	11.8263	-2.12668	0.569439	-3.73469	0.000187945	0.00172606
ENSG00000147465.11	STAR	39.6866	-1.65089	0.44206	-3.73455	0.000188055	0.00172645
ENSG00000154529.14	CNTNAP3B	17.033	-1.20577	0.322899	-3.73419	0.000188319	0.0017279
ENSG00000100321.14	SYNGR1	1041.98	-1.079	0.288978	-3.73383	0.000188589	0.00172932
ENSG00000139445.17	FOXN4	71.7443	1.45559	0.389885	3.73339	0.000188922	0.00173132
ENSG00000169884.13	WNT10B	13.1381	-1.06358	0.285263	-3.72842	0.000192687	0.00175881
ENSG00000248923.1	MTND5P11	24.1506	-1.22676	0.329058	-3.72808	0.000192945	0.00176063
ENSG00000103489.11	XYLT1	166.384	-1.45857	0.391339	-3.72713	0.000193675	0.0017646
ENSG00000181104.6	F2R	89.0668	-1.21478	0.325926	-3.72717	0.00019364	0.0017646
ENSG00000162073.13	PAQR4	24.8147	-1.1008	0.295517	-3.72499	0.000195322	0.00177636
ENSG00000100285.9	NEFH	276.595	1.76106	0.473193	3.72165	0.000197924	0.00179457
ENSG00000265142.6	MIR133A1HG	29.9423	2.03995	0.548165	3.72141	0.000198113	0.00179525
ENSG00000168959.14	GRM5	29.0637	-2.34396	0.629894	-3.7212	0.000198275	0.00179606
ENSG00000235510.1	BX842568.1	8.83642	-1.86323	0.501035	-3.71876	0.000200203	0.00180975
ENSG00000139209.15	SLC38A4	6.94586	1.78432	0.47985	3.71851	0.000200405	0.00181103
ENSG00000183049.12	CAMK1D	146.368	1.38959	0.373731	3.71814	0.000200691	0.00181307
ENSG00000203392.3	CTD-2026K11.6	7.1663	1.3508	0.363505	3.71604	0.000202373	0.00182716
ENSG00000280422.1	RP11-155D18.13	14.6629	1.39635	0.375855	3.71512	0.000203107	0.00183213
ENSG00000221986.6	MYBPHL	237.356	1.85809	0.500426	3.71301	0.000204806	0.00184578
ENSG00000164972.12	C9orf24	33.4085	-1.47062	0.39608	-3.71293	0.000204871	0.00184581
ENSG00000270110.1	RP5-1139B12.4	6.99184	1.43452	0.386374	3.71278	0.000204995	0.00184637
ENSG00000171840.11	NINJ2	8.64503	-1.06781	0.287629	-3.71247	0.000205243	0.00184805
ENSG00000139178.10	C1RL	117.259	-1.21212	0.32654	-3.712	0.000205627	0.00185095
ENSG00000203706.8	SERTAD4-AS1	38.6019	-1.03855	0.279874	-3.71077	0.000206627	0.00185883
ENSG00000188001.9	TPRG1	5.66444	1.17142	0.316269	3.70388	0.000212323	0.00190197
ENSG00000262061.5	RP11-1260E13.4	17.3479	1.50096	0.405264	3.70366	0.00021251	0.00190197
ENSG00000166265.11	CYYR1	77.9221	-1.03846	0.280383	-3.7037	0.000212474	0.00190197
ENSG00000228252.8	COL6A4P2	34.9915	-1.4197	0.383504	-3.70191	0.000213985	0.00191238
ENSG00000175857.8	GAPT	48.8759	1.51989	0.410698	3.70076	0.000214958	0.00191993
ENSG00000243978.8	RGAG1	53.5343	-1.27495	0.344666	-3.69909	0.000216377	0.00193062
ENSG00000111344.11	RASAL1	74.1316	1.52093	0.411244	3.69836	0.000217	0.00193528
ENSG00000113389.15	NPR3	8.23912	-1.48515	0.401681	-3.69734	0.000217872	0.00194132
ENSG00000275149.1	RP11-427J23.1	23.1644	1.56076	0.422152	3.69715	0.000218036	0.0019422
ENSG00000187105.8	HEATR4	30.1154	-1.03358	0.279569	-3.69706	0.000218111	0.00194229
ENSG00000137727.12	ARHGAP20	112.325	-1.56098	0.422327	-3.69615	0.000218894	0.00194811
ENSG00000271447.5	MMP28	6.9218	-1.34086	0.362827	-3.69561	0.000219362	0.00195111
ENSG00000138696.10	BMPR1B	8.46061	2.2513	0.609209	3.69544	0.000219505	0.00195128
ENSG00000135069.13	PSAT1	72.0046	-1.01064	0.273483	-3.69543	0.000219511	0.00195128
ENSG00000066405.12	CLDN18	7.32144	-1.36154	0.368464	-3.69519	0.000219723	0.00195258
ENSG00000144550.12	CPNE9	263	1.49553	0.404834	3.69417	0.000220602	0.00195807
ENSG00000241469.7	LINC00635	13.7165	-1.2057	0.326437	-3.69351	0.000221183	0.00196166
ENSG00000226403.1	RP11-31F19.1	7.4641	1.2375	0.335069	3.69327	0.000221392	0.00196275
ENSG00000180440.3	SERTM1	1464.37	1.7285	0.468228	3.69159	0.00022286	0.00197343
ENSG00000117472.9	TSPAN1	1460.88	-1.36468	0.369686	-3.69145	0.000222977	0.00197387
ENSG00000170703.15	TTLL6	33.7264	-1.00536	0.272542	-3.68881	0.000225308	0.00199156
ENSG00000234165.1	AC114877.3	5.72309	-1.76622	0.479035	-3.68703	0.000226889	0.00200258
ENSG00000128040.10	SPINK2	26.4603	-1.58472	0.429882	-3.68641	0.000227441	0.00200529
ENSG00000105976.14	MET	71.6832	1.59521	0.432805	3.68576	0.000228025	0.00200905
ENSG00000233588.1	CYP51A1P2	10.3845	1.06331	0.288529	3.68526	0.000228466	0.00201235
ENSG00000154127.9	UBASH3B	52.4893	1.21629	0.330179	3.68372	0.000229853	0.00202039
ENSG00000125378.15	BMP4	37.5573	-1.69481	0.460281	-3.68213	0.000231295	0.00203015
ENSG00000180332.6	KCTD4	19.3041	-1.05352	0.286117	-3.68212	0.000231302	0.00203015
ENSG00000198734.10	F5	6.54656	-1.6362	0.444428	-3.68159	0.000231788	0.00203382
ENSG00000134222.16	PSRC1	399.617	1.35765	0.368839	3.68089	0.000232422	0.00203769
ENSG00000139874.5	SSTR1	1089.61	2.09711	0.56973	3.68088	0.000232433	0.00203769
ENSG00000132975.7	GPR12	55.1017	1.9845	0.539576	3.6779	0.000235165	0.00205621
ENSG00000272797.1	RP11-368I23.3	23.23	-2.03846	0.554664	-3.67513	0.000237729	0.00207258
ENSG00000184260.5	HIST2H2AC	5.50003	1.05992	0.288435	3.67472	0.000238111	0.00207485
ENSG00000186369.9	LINC00643	994.006	1.17619	0.320148	3.67389	0.000238887	0.00207964
ENSG00000230728.1	RP11-240D10.4	5.84052	-1.04018	0.283139	-3.67373	0.00023904	0.00208037
ENSG00000280010.1	AP001350.4	11.0541	-1.22275	0.332865	-3.6734	0.000239344	0.00208181
ENSG00000228412.6	RP4-625H18.2	19.8153	1.70139	0.463348	3.67195	0.000240709	0.00209003
ENSG00000180044.4	C3orf80	16.8317	-1.27831	0.348207	-3.67112	0.000241488	0.00209497
ENSG00000229754.1	CXCR2P1	17.4895	1.6525	0.450466	3.66843	0.000244048	0.00211473
ENSG00000113231.13	PDE8B	720.017	-1.28321	0.34993	-3.66704	0.000245378	0.00212379
ENSG00000138271.5	GPR87	13.2957	1.87207	0.510566	3.66665	0.000245752	0.0021258
ENSG00000185101.12	ANO9	80.6594	-1.4607	0.398562	-3.66493	0.000247409	0.00213704
ENSG00000160746.12	ANO10	461.557	1.19283	0.32548	3.66482	0.000247511	0.00213731
ENSG00000240891.6	PLCXD2	29.4795	-1.60736	0.439008	-3.66135	0.000250888	0.00216086
ENSG00000178297.12	TMPRSS9	61.3483	-1.17	0.319611	-3.6607	0.000251526	0.00216511
ENSG00000134532.15	SOX5	10.4989	-1.56161	0.426887	-3.65812	0.000254067	0.00218509
ENSG00000256870.2	SLC5A8	60.2868	-2.13672	0.584321	-3.65676	0.000255425	0.00219425
ENSG00000183715.13	OPCML	628.113	1.82189	0.498327	3.65601	0.000256166	0.00219746
ENSG00000151715.7	TMEM45B	23.7318	-1.38367	0.378464	-3.65602	0.000256166	0.00219746
ENSG00000071242.11	RPS6KA2	260.098	-1.10079	0.301166	-3.6551	0.000257078	0.00220402
ENSG00000215045.8	GRID2IP	78.0976	1.31456	0.359842	3.65315	0.000259039	0.00221575
ENSG00000205693.3	MANSC4	9.76968	-1.04352	0.285851	-3.65057	0.000261662	0.00223393
ENSG00000169271.2	HSPB3	15.8336	1.92539	0.527614	3.64924	0.000263016	0.0022408
ENSG00000178394.4	HTR1A	22.5728	-2.16522	0.593353	-3.64913	0.000263125	0.0022411
ENSG00000259134.5	LINC00924	43.3614	1.44537	0.396139	3.64864	0.000263636	0.00224372
ENSG00000109163.6	GNRHR	39.8908	-1.53696	0.421565	-3.64585	0.000266512	0.00226607
ENSG00000132561.13	MATN2	327.942	1.24969	0.342789	3.64564	0.000266725	0.0022666
ENSG00000069018.17	TRPC7	120.671	-2.06292	0.566108	-3.64405	0.000268382	0.00228002
ENSG00000250511.1	RP11-380D23.1	43.6649	-1.26677	0.347856	-3.64165	0.000270899	0.00229749
ENSG00000110427.14	KIAA1549L	537.159	-1.12405	0.308954	-3.63825	0.000274496	0.00232208
ENSG00000154040.20	CABYR	90.8108	1.34043	0.368611	3.63643	0.000276445	0.00233592
ENSG00000184497.12	TMEM255B	27.9504	-1.07279	0.295032	-3.63619	0.000276699	0.00233741
ENSG00000138685.12	FGF2	46.641	-1.4871	0.409073	-3.63528	0.000277676	0.00234434
ENSG00000166523.7	CLEC4E	7.68355	1.36224	0.375081	3.63187	0.000281378	0.0023657
ENSG00000102024.17	PLS3	199.228	-1.16988	0.322237	-3.63049	0.000282888	0.00237385
ENSG00000224743.6	TEX26-AS1	10.3083	1.64505	0.453403	3.62824	0.000285364	0.0023917
ENSG00000139988.9	RDH12	10.085	-1.1947	0.329711	-3.62346	0.000290686	0.00243154
ENSG00000149403.11	GRIK4	271.39	-1.82135	0.502795	-3.62245	0.000291821	0.00243698
ENSG00000204520.12	MICA	32.1429	1.04008	0.287188	3.62161	0.000292775	0.00244423
ENSG00000170345.9	FOS	2061.55	1.66234	0.459325	3.61909	0.000295637	0.002464
ENSG00000177182.10	CLVS1	34.1375	-1.09083	0.301609	-3.6167	0.000298381	0.0024841
ENSG00000155761.13	SPAG17	101.785	-1.34572	0.3724	-3.61364	0.000301928	0.00251084
ENSG00000173641.17	HSPB7	52.3633	-1.55643	0.43105	-3.6108	0.000305256	0.00253358
ENSG00000116014.9	KISS1R	22.7661	-1.62157	0.44911	-3.61063	0.000305457	0.00253455
ENSG00000174876.16	AMY1B	45.6561	1.18263	0.327566	3.61035	0.00030578	0.00253586
ENSG00000225649.5	AC064875.2	6.27955	-1.33359	0.369444	-3.60972	0.000306533	0.00254066
ENSG00000177283.5	FZD8	11.096	-1.22029	0.33807	-3.60957	0.000306708	0.0025414
ENSG00000185561.9	TLCD2	120.069	-1.06157	0.294482	-3.60485	0.00031233	0.00257871
ENSG00000182187.3	CRYGB	5.95889	-1.79275	0.497351	-3.60461	0.000312625	0.00258043
ENSG00000128283.6	CDC42EP1	29.634	-1.09869	0.304941	-3.60297	0.000314604	0.00259315
ENSG00000186766.7	FOXI2	8.50936	-2.08016	0.577356	-3.6029	0.000314686	0.00259315
ENSG00000257542.4	OR7E47P	5.10993	1.86771	0.518545	3.60183	0.000315979	0.00260166
ENSG00000254997.3	KRTAP5-9	9.77392	-1.21825	0.338308	-3.60101	0.000316989	0.00260781
ENSG00000213424.8	KRT222	49.4986	-1.01688	0.28242	-3.60061	0.000317477	0.00261112
ENSG00000099954.18	CECR2	243.083	1.46582	0.407151	3.6002	0.00031797	0.00261373
ENSG00000228223.2	HCG11	21.5338	-1.19898	0.33311	-3.59936	0.000319004	0.00262151
ENSG00000148680.15	HTR7	9.55425	-1.65018	0.458662	-3.59782	0.000320896	0.00263416
ENSG00000106236.3	NPTX2	252.479	-1.31332	0.365182	-3.59634	0.000322724	0.00264627
ENSG00000178531.5	CTXN1	430.688	-1.00206	0.278774	-3.59453	0.000324972	0.00266324
ENSG00000143184.4	XCL1	11.1766	-1.52991	0.42566	-3.5942	0.000325389	0.00266592
ENSG00000223901.2	AP001469.5	12.949	1.17579	0.327162	3.59392	0.000325745	0.00266811
ENSG00000198535.5	C2CD4A	75.671	1.66153	0.462359	3.5936	0.000326141	0.00267063
ENSG00000175985.9	PLEKHD1	136.336	1.47094	0.409673	3.59052	0.000330021	0.00269649
ENSG00000165124.17	SVEP1	8.21056	-1.5145	0.422061	-3.58834	0.000332792	0.00271691
ENSG00000072422.16	RHOBTB1	113.274	-1.03918	0.28972	-3.58686	0.000334686	0.0027293
ENSG00000049089.13	COL9A2	185.07	-1.28144	0.357553	-3.5839	0.000338502	0.00275226
ENSG00000238741.1	SCARNA7	21.3614	-1.26528	0.353576	-3.57851	0.000345554	0.00280199
ENSG00000242268.2	RP11-368I23.2	32.7733	-1.97646	0.552304	-3.57857	0.000345475	0.00280199
ENSG00000135424.15	ITGA7	725.499	1.1619	0.32482	3.57705	0.000347493	0.00281538
ENSG00000137766.16	UNC13C	301.764	-1.58834	0.444218	-3.57557	0.000349461	0.00282983
ENSG00000204740.9	MALRD1	25.698	-1.60347	0.448863	-3.5723	0.000353864	0.00285775
ENSG00000237487.1	VN1R48P	5.2723	1.32389	0.370761	3.57073	0.000355991	0.00286719
ENSG00000198429.9	ZNF69	12.9347	-1.08118	0.302824	-3.57034	0.000356512	0.00286906
ENSG00000225978.3	HAR1A	54.0294	-1.50574	0.42177	-3.57006	0.000356903	0.00287144
ENSG00000254921.1	RP11-236J17.6	6.75535	-1.32566	0.371384	-3.56952	0.000357632	0.00287653
ENSG00000166828.2	SCNN1G	113.607	1.07533	0.301296	3.56902	0.000358319	0.0028811
ENSG00000166573.5	GALR1	37.9601	-1.78496	0.500155	-3.56882	0.000358593	0.0028814
ENSG00000100314.3	CABP7	5.71758	-1.03331	0.289717	-3.56663	0.0003616	0.00290137
ENSG00000206172.8	HBA1	58.2407	1.25039	0.350658	3.56585	0.000362685	0.00290546
ENSG00000242600.7	MBL1P	140.588	1.49932	0.420464	3.56586	0.000362665	0.00290546
ENSG00000149527.17	PLCH2	1432.48	1.63826	0.459443	3.56575	0.000362814	0.00290572
ENSG00000121691.4	CAT	271.567	1.04465	0.292995	3.56544	0.000363252	0.00290845
ENSG00000267203.1	SNRPGP4	5.13906	1.16246	0.326077	3.56498	0.000363887	0.00291042
ENSG00000173610.12	UGT2A1	312.627	1.67243	0.469167	3.56467	0.000364308	0.002913
ENSG00000260071.1	RP11-418I22.2	6.9313	1.04124	0.292212	3.56331	0.000366211	0.00292587
ENSG00000248485.1	PCP4L1	1132.98	1.81095	0.508503	3.56135	0.000368959	0.00294233
ENSG00000182698.11	RESP18	5.13029	-1.83757	0.516095	-3.56052	0.000370121	0.00295003
ENSG00000255622.3	PCDHB17P	13.7318	1.12479	0.316026	3.55919	0.000372006	0.0029583
ENSG00000267505.1	CTC-296K1.3	20.2672	1.82556	0.51314	3.55762	0.000374232	0.00297329
ENSG00000145908.12	ZNF300	121.083	1.05669	0.297149	3.5561	0.000376399	0.00298733
ENSG00000204175.5	GPRIN2	71.4589	-1.51015	0.424662	-3.55611	0.000376385	0.00298733
ENSG00000246223.8	LINC01550	71.1914	1.03189	0.290307	3.55447	0.000378735	0.00300268
ENSG00000206384.10	COL6A6	14.405	1.25241	0.35254	3.55254	0.000381535	0.00302088
ENSG00000115138.10	POMC	652.575	1.71763	0.483921	3.54939	0.000386119	0.00305071
ENSG00000125931.10	CITED1	5235.11	1.0109	0.284968	3.54742	0.000389031	0.00306886
ENSG00000056998.18	GYG2	49.1641	-1.81862	0.512695	-3.54717	0.00038939	0.00307089
ENSG00000225434.2	LINC01504	28.0012	1.33357	0.376111	3.54569	0.000391594	0.00308339
ENSG00000077942.18	FBLN1	35.3278	-1.10226	0.311539	-3.5381	0.000403016	0.00315373
ENSG00000125355.15	TMEM255A	1100.07	-1.24304	0.351481	-3.53657	0.000405361	0.00316844
ENSG00000080644.15	CHRNA3	179.261	1.64306	0.464842	3.53467	0.000408281	0.00318378
ENSG00000139117.13	CPNE8	70.0682	-1.34593	0.381691	-3.52622	0.000421532	0.00327007
ENSG00000106018.13	VIPR2	10.2412	-1.73517	0.492228	-3.52513	0.000423278	0.00327852
ENSG00000132164.9	SLC6A11	43.5697	-1.61539	0.458668	-3.52192	0.000428431	0.00331157
ENSG00000095970.16	TREM2	30.9785	-1.42777	0.40574	-3.51892	0.000433304	0.00334578
ENSG00000218631.1	RP3-395C13.1	7.56743	-1.27346	0.362128	-3.5166	0.000437115	0.00336738
ENSG00000129451.11	KLK10	24.1535	-1.88482	0.536058	-3.51608	0.000437973	0.00337226
ENSG00000166428.12	PLD4	25.2597	-1.16878	0.332522	-3.5149	0.000439917	0.00338548
ENSG00000132005.8	RFX1	1585.52	-1.02833	0.292588	-3.51459	0.000440436	0.00338861
ENSG00000164855.15	TMEM184A	710.491	1.16951	0.332799	3.51416	0.000441147	0.0033932
ENSG00000259763.1	RP11-327J17.1	5.62184	1.62821	0.463641	3.51179	0.000445102	0.0034166
ENSG00000165323.15	FAT3	97.4214	-1.58104	0.450424	-3.51011	0.000447922	0.00343472
ENSG00000135821.16	GLUL	12853.1	1.04211	0.297552	3.50229	0.000461281	0.00351553
ENSG00000092200.12	RPGRIP1	28.6237	1.35323	0.386412	3.50203	0.00046173	0.00351707
ENSG00000240859.1	AC093627.10	16.1471	-1.18259	0.337726	-3.50163	0.000462413	0.00352058
ENSG00000076716.8	GPC4	690.191	-1.58949	0.454054	-3.50067	0.000464095	0.00353192
ENSG00000276603.1	RP11-425M5.7	30.7228	1.02351	0.292441	3.49988	0.000465475	0.00353923
ENSG00000110492.15	MDK	2618.59	-1.05117	0.300351	-3.49982	0.000465573	0.00353923
ENSG00000152092.15	ASTN1	967.103	-1.13332	0.323926	-3.49872	0.000467504	0.0035494
ENSG00000186377.7	CYP4X1	28.0466	-1.32115	0.377659	-3.49826	0.00046831	0.00355131
ENSG00000131808.10	FSHB	6744.78	-1.98935	0.568755	-3.49773	0.000469239	0.00355536
ENSG00000215068.7	AC025171.1	16.8075	1.08863	0.311309	3.49695	0.000470606	0.00356164
ENSG00000165164.12	CFAP47	68.0205	-1.30977	0.374652	-3.49596	0.000472364	0.0035736
ENSG00000224810.1	RP11-538D16.2	8.24384	-1.00067	0.28633	-3.49482	0.000474386	0.00358367
ENSG00000279675.1	RP11-454H19.2	17.0407	-1.2894	0.368926	-3.49499	0.000474072	0.00358367
ENSG00000175449.13	RFESD	65.1068	1.2235	0.350198	3.49374	0.000476304	0.00359523
ENSG00000185551.12	NR2F2	1005.58	1.14087	0.326544	3.49377	0.000476254	0.00359523
ENSG00000146242.8	TPBG	252.481	-1.05415	0.3018	-3.49289	0.000477829	0.00360492
ENSG00000268654.1	MIMT1	16.6984	-1.13762	0.325767	-3.49214	0.00047917	0.00361413
ENSG00000114529.12	C3orf52	11.7741	-1.01808	0.29157	-3.49171	0.00047993	0.00361895
ENSG00000119771.14	KLHL29	196.248	-1.04115	0.298197	-3.49149	0.000480332	0.00362107
ENSG00000173227.13	SYT12	164.654	-1.56704	0.448996	-3.4901	0.000482849	0.00363637
ENSG00000052344.15	PRSS8	55.4538	1.69276	0.48505	3.48987	0.000483254	0.00363668
ENSG00000205704.6	LINC00634	122.768	-1.19044	0.341111	-3.48989	0.000483221	0.00363668
ENSG00000182118.5	FAM89A	69.7262	-1.45586	0.417416	-3.48779	0.000487022	0.00365859
ENSG00000230550.1	RP11-74C13.3	21.6105	-1.23213	0.35328	-3.48768	0.000487229	0.00365923
ENSG00000260337.3	RP11-386M24.6	8.17798	1.02187	0.293159	3.48573	0.000490801	0.00367867
ENSG00000225387.1	RP11-422P22.1	9.21438	-1.80492	0.517824	-3.48559	0.000491056	0.00367966
ENSG00000011422.11	PLAUR	61.2839	-1.09943	0.315462	-3.48516	0.000491846	0.00368466
ENSG00000186297.11	GABRA5	14.9065	-1.37583	0.39492	-3.48383	0.000494293	0.00369929
ENSG00000073737.16	DHRS9	7.42125	-1.82602	0.524312	-3.4827	0.000496391	0.00371128
ENSG00000225706.1	PTPRD-AS1	8.2156	2.07008	0.594575	3.48162	0.000498399	0.00372214
ENSG00000169083.15	AR	1782.47	1.17047	0.336239	3.48105	0.000499448	0.00372575
ENSG00000163694.14	RBM47	110.105	1.24616	0.358021	3.48068	0.00050014	0.00372998
ENSG00000071967.11	CYBRD1	104.761	-1.04036	0.299494	-3.47373	0.000513272	0.00381087
ENSG00000213214.4	ARHGEF35	39.7567	-1.0853	0.31243	-3.47373	0.000513279	0.00381087
ENSG00000110237.3	ARHGEF17	668.797	-1.12845	0.324868	-3.47358	0.000513573	0.00381211
ENSG00000135116.9	HRK	273.718	1.12873	0.325134	3.47159	0.000517378	0.00383274
ENSG00000124564.17	SLC17A3	25.797	1.43443	0.413253	3.47108	0.000518366	0.00383877
ENSG00000148948.7	LRRC4C	150.031	-1.36797	0.394415	-3.46835	0.000523657	0.00386777
ENSG00000115350.11	POLE4	47.7047	-1.01761	0.293681	-3.46502	0.000530199	0.00390261
ENSG00000152910.18	CNTNAP4	186.944	-2.13517	0.616251	-3.46477	0.000530683	0.00390479
ENSG00000232520.1	AC012507.3	6.43936	-1.57923	0.456202	-3.4617	0.000536782	0.0039433
ENSG00000168032.8	ENTPD3	293.308	1.15521	0.333773	3.46106	0.00053805	0.00394971
ENSG00000145708.10	CRHBP	6.78466	-1.15293	0.333222	-3.45993	0.000540307	0.00396335
ENSG00000229407.5	RP11-12M5.3	5.56632	-1.88293	0.544313	-3.45927	0.000541635	0.00397115
ENSG00000196660.10	SLC30A10	47.6577	-1.40559	0.406369	-3.45889	0.000542404	0.00397582
ENSG00000019549.8	SNAI2	13.2994	-1.23669	0.357634	-3.45799	0.000544224	0.0039872
ENSG00000132329.10	RAMP1	157.573	-1.75174	0.506739	-3.45689	0.000546449	0.00399959
ENSG00000178814.15	OPLAH	43.2996	-1.08541	0.314266	-3.45381	0.000552727	0.0040396
ENSG00000112276.13	BVES	100.429	1.29356	0.374598	3.45321	0.000553959	0.00404663
ENSG00000267666.2	AC004156.3	8.6214	1.02077	0.295724	3.45177	0.000556919	0.0040633
ENSG00000229109.1	RP11-439K3.1	11.9543	1.0712	0.310522	3.44969	0.00056124	0.00409083
ENSG00000163661.3	PTX3	12.6308	-1.10742	0.321052	-3.44936	0.000561922	0.00409281
ENSG00000248656.1	RP11-255I10.2	12.4188	-1.60762	0.466063	-3.44936	0.000561914	0.00409281
ENSG00000245812.2	RP11-175K6.1	8.84656	1.40466	0.407397	3.4479	0.000564968	0.004109
ENSG00000169064.12	ZBBX	65.4853	-1.20237	0.349031	-3.44488	0.000571308	0.00414503
ENSG00000198542.13	ITGBL1	14.861	-1.27836	0.371156	-3.44426	0.000572623	0.00415256
ENSG00000259370.2	RP11-1069G10.1	5.84217	1.71497	0.498463	3.44052	0.000580604	0.0041881
ENSG00000181215.12	C4orf50	15.3778	1.5687	0.456155	3.43897	0.000583925	0.00420496
ENSG00000089250.18	NOS1	224.531	1.72382	0.501434	3.43778	0.000586508	0.0042195
ENSG00000145642.11	FAM159B	6.00683	-1.96536	0.571906	-3.43651	0.000589267	0.00423833
ENSG00000145703.15	IQGAP2	198.823	-1.46735	0.427037	-3.43612	0.000590115	0.00424325
ENSG00000196503.2	ARL9	18.2855	-1.0921	0.317906	-3.43528	0.000591936	0.00424834
ENSG00000228973.1	AC009955.8	5.67879	-1.04365	0.303838	-3.4349	0.000592767	0.00425226
ENSG00000232517.2	AC112198.1	10.3075	2.12674	0.619181	3.43477	0.000593052	0.00425227
ENSG00000179348.11	GATA2	847.625	-1.49633	0.435637	-3.4348	0.000592988	0.00425227
ENSG00000184258.6	CDR1	61.3518	1.09116	0.317748	3.43404	0.000594662	0.00426075
ENSG00000231359.3	AC072052.7	23.4601	1.24702	0.363199	3.43344	0.000595971	0.00426604
ENSG00000078579.8	FGF20	5.18482	-1.27254	0.370891	-3.43102	0.000601313	0.00429167
ENSG00000145794.16	MEGF10	321.206	-1.71221	0.499031	-3.43107	0.000601196	0.00429167
ENSG00000204950.3	LRRC10B	122.705	-1.61927	0.471984	-3.43077	0.000601875	0.0042929
ENSG00000144366.15	GULP1	64.7671	-1.58249	0.461291	-3.43056	0.000602333	0.00429514
ENSG00000154080.12	CHST9	355.623	1.58169	0.461337	3.4285	0.000606929	0.00431612
ENSG00000187867.8	PALM3	20.6201	-1.12889	0.329269	-3.42846	0.000607007	0.00431612
ENSG00000099194.5	SCD	5635.12	1.16002	0.338449	3.42747	0.00060923	0.00432782
ENSG00000235118.7	AC010731.4	10.3369	-1.75212	0.511218	-3.42734	0.000609515	0.00432881
ENSG00000130055.13	GDPD2	309.606	-1.37047	0.400174	-3.42469	0.000615493	0.00436183
ENSG00000067182.7	TNFRSF1A	287.522	-1.0075	0.294731	-3.41839	0.000629933	0.00445144
ENSG00000162981.13	FAM84A	369.542	-1.22765	0.359143	-3.41827	0.000630203	0.00445144
ENSG00000105855.9	ITGB8	206.421	-1.21923	0.356822	-3.41693	0.000633325	0.00446927
ENSG00000186973.10	FAM183A	101.454	-1.2322	0.360735	-3.41581	0.000635922	0.00448337
ENSG00000215018.9	COL28A1	832.18	1.20033	0.351518	3.41472	0.000638479	0.0044961
ENSG00000236464.1	CTA-796E4.3	6.3301	-1.25988	0.368964	-3.41465	0.000638645	0.00449621
ENSG00000196196.2	HRCT1	8.17076	-1.15702	0.338943	-3.41362	0.00064106	0.00450791
ENSG00000107736.19	CDH23	21.5513	-1.12619	0.329927	-3.41345	0.000641449	0.00450959
ENSG00000231552.1	IGBP1P3	14.3206	-1.77975	0.521742	-3.41116	0.000646879	0.00453923
ENSG00000118298.10	CA14	65.4521	1.10648	0.324624	3.40849	0.000653227	0.00456771
ENSG00000279727.1	RP11-640L9.1	5.48307	-1.08311	0.317911	-3.40695	0.00065693	0.00459016
ENSG00000266578.1	RP11-838N2.5	5.80721	1.74062	0.510955	3.4066	0.000657783	0.0045911
ENSG00000184908.17	CLCNKB	180.198	-1.64853	0.484103	-3.40533	0.000660836	0.00460692
ENSG00000179772.7	FOXS1	17.3349	-1.20092	0.352698	-3.40494	0.000661778	0.00461241
ENSG00000267405.1	CTC-296K1.4	11.8305	1.84516	0.541949	3.40468	0.000662421	0.00461503
ENSG00000184144.9	CNTN2	17.8315	-1.1941	0.350766	-3.40428	0.000663396	0.00461938
ENSG00000105963.13	ADAP1	14.059	-1.24135	0.364818	-3.40266	0.000667336	0.00464466
ENSG00000182621.16	PLCB1	228.151	1.22058	0.359317	3.39695	0.000681418	0.00472836
ENSG00000139211.6	AMIGO2	1375.94	-1.58389	0.466344	-3.39641	0.000682766	0.00473553
ENSG00000123892.11	RAB38	11.2581	-1.58644	0.467399	-3.3942	0.0006883	0.00476744
ENSG00000070882.12	OSBPL3	179.248	1.28894	0.379766	3.39403	0.00068873	0.00476915
ENSG00000140459.17	CYP11A1	298.068	-1.72896	0.509805	-3.39141	0.000695329	0.00480705
ENSG00000183508.4	FAM46C	327.454	-1.24139	0.366062	-3.39121	0.000695841	0.00480948
ENSG00000170891.10	CYTL1	5.67592	-1.30333	0.384967	-3.38556	0.000710333	0.00489044
ENSG00000113494.16	PRLR	131.343	-1.35814	0.401253	-3.38474	0.000712454	0.00490054
ENSG00000257335.8	MGAM	5.15156	-1.37141	0.405396	-3.3829	0.000717257	0.00493018
ENSG00000198729.4	PPP1R14C	13.355	-1.88193	0.556343	-3.38268	0.000717815	0.00493288
ENSG00000141314.12	RHBDL3	41.7814	-1.01343	0.299758	-3.38082	0.000722703	0.00495849
ENSG00000089472.16	HEPH	32.5779	-1.0712	0.317079	-3.37834	0.00072926	0.00499775
ENSG00000089169.14	RPH3A	8.1198	1.6406	0.485677	3.37797	0.000730234	0.0050013
ENSG00000276127.1	RP11-154D6.2	11.0103	1.55481	0.460379	3.37724	0.000732175	0.00501121
ENSG00000185053.12	SGCZ	32.5952	1.38222	0.409433	3.37594	0.000735638	0.00502242
ENSG00000196358.10	NTNG2	254.823	1.23447	0.365666	3.37594	0.00073563	0.00502242
ENSG00000171724.2	VAT1L	714.977	-1.67028	0.494935	-3.37475	0.000738817	0.00504016
ENSG00000152402.10	GUCY1A2	94.9439	-1.40019	0.4151	-3.37313	0.000743181	0.00505955
ENSG00000269124.1	AC007193.10	7.57862	1.85399	0.549772	3.37228	0.000745474	0.00506939
ENSG00000150551.10	LYPD1	46.2354	-1.19865	0.355465	-3.37208	0.000746036	0.00507206
ENSG00000203727.3	SAMD5	306.71	1.57192	0.46653	3.36937	0.00075339	0.00510813
ENSG00000184557.4	SOCS3	64.6304	1.35301	0.401636	3.36876	0.000755076	0.00511332
ENSG00000166250.11	CLMP	272.925	1.58142	0.469474	3.3685	0.000755793	0.00511631
ENSG00000204959.4	ARHGEF34P	78.8088	-1.00951	0.2997	-3.3684	0.00075605	0.00511689
ENSG00000095585.16	BLNK	14.4224	-1.0032	0.297953	-3.36698	0.000759957	0.00513752
ENSG00000143320.8	CRABP2	1326.27	-1.27633	0.379133	-3.36645	0.000761427	0.00514513
ENSG00000173452.13	TMEM196	108.876	-2.0393	0.605846	-3.36603	0.000762573	0.00515171
ENSG00000255346.9	NOX5	40.3324	-1.82582	0.542516	-3.36546	0.000764156	0.00515796
ENSG00000250986.1	AC141928.1	55.448	1.37759	0.409445	3.36454	0.000766712	0.00517034
ENSG00000173826.14	KCNH6	550.307	1.57129	0.467179	3.36334	0.000770041	0.00518694
ENSG00000164946.19	FREM1	286.883	1.60383	0.477159	3.36121	0.000776027	0.00522138
ENSG00000262890.1	RP11-424M24.5	19.0951	-1.45677	0.433636	-3.35943	0.000781037	0.00525104
ENSG00000272144.1	CTD-2035E11.5	5.06368	1.13774	0.338888	3.35727	0.00078717	0.00528329
ENSG00000235621.8	LINC00494	12.3892	1.5008	0.447113	3.35666	0.000788915	0.00529144
ENSG00000120659.14	TNFSF11	14.3393	-1.62853	0.485379	-3.35517	0.000793176	0.00531526
ENSG00000165905.16	GYLTL1B	270.764	-1.11491	0.332368	-3.35444	0.000795269	0.00532451
ENSG00000232692.1	AP001596.6	7.22129	-1.13055	0.337203	-3.35272	0.000800205	0.00535038
ENSG00000047648.21	ARHGAP6	81.6717	-1.25915	0.375629	-3.35212	0.000801948	0.00535629
ENSG00000134443.9	GRP	80.8555	-1.99834	0.596253	-3.3515	0.000803745	0.00536207
ENSG00000228031.2	AC078842.3	5.61313	-1.22696	0.36648	-3.34795	0.000814115	0.00542037
ENSG00000159625.14	DRC7	6.15619	-1.0305	0.308134	-3.34433	0.000824802	0.00547689
ENSG00000261924.1	CTD-2561B21.5	5.1548	1.17335	0.351065	3.34227	0.000830971	0.00550864
ENSG00000118495.18	PLAGL1	952.188	1.44807	0.433527	3.34021	0.000837156	0.00554662
ENSG00000230630.2	DNM3OS	8.74417	-1.02811	0.307836	-3.33978	0.000838437	0.00555265
ENSG00000198075.9	SULT1C4	68.3326	-1.24503	0.372988	-3.33799	0.000843856	0.0055836
ENSG00000125731.12	SH2D3A	21.727	-1.49359	0.447501	-3.33764	0.000844946	0.00558587
ENSG00000163909.7	HEYL	138.536	-1.16967	0.350444	-3.33767	0.00084483	0.00558587
ENSG00000152779.13	SLC16A12	5.70084	-1.39424	0.417751	-3.33749	0.000845375	0.00558623
ENSG00000004809.13	SLC22A16	11.0192	1.66587	0.49923	3.33688	0.000847246	0.00559612
ENSG00000187848.12	P2RX2	70.2853	1.90749	0.571763	3.33615	0.000849466	0.00560955
ENSG00000066735.14	KIF26A	210.072	-1.51275	0.453685	-3.33436	0.000854952	0.00563707
ENSG00000053747.15	LAMA3	215.883	1.04529	0.31374	3.33171	0.000863138	0.0056771
ENSG00000143545.8	RAB13	145.4	-1.00334	0.301154	-3.33166	0.000863301	0.0056771
ENSG00000253301.5	LINC01606	10.8125	1.90378	0.571808	3.3294	0.000870328	0.00571829
ENSG00000228683.1	RP11-31E13.2	18.595	1.11969	0.336406	3.3284	0.000873456	0.00573758
ENSG00000117983.17	MUC5B	173.532	-1.5166	0.455678	-3.32823	0.000874004	0.00573992
ENSG00000175093.4	SPSB4	222.11	-1.03848	0.312036	-3.32808	0.000874475	0.00574175
ENSG00000230269.6	RP1-40E16.9	55.5587	-1.29138	0.388309	-3.32565	0.000882138	0.00578319
ENSG00000151835.13	SACS	291.001	-1.02971	0.309653	-3.32537	0.000883015	0.00578513
ENSG00000161249.20	DMKN	798.307	-1.02822	0.309264	-3.32473	0.000885043	0.00579228
ENSG00000003096.13	KLHL13	79.6811	-1.35846	0.408842	-3.3227	0.000891509	0.0058242
ENSG00000139329.4	LUM	23.4888	-1.83939	0.553736	-3.32177	0.000894473	0.00583847
ENSG00000146904.8	EPHA1	116.527	-1.1297	0.34012	-3.32146	0.000895482	0.00584378
ENSG00000220517.2	ASS1P1	11.8223	1.23419	0.371702	3.32038	0.000898947	0.00586383
ENSG00000163406.10	SLC15A2	165.275	-1.02662	0.309232	-3.31989	0.000900536	0.00587163
ENSG00000006611.15	USH1C	208.043	1.87301	0.564379	3.3187	0.000904362	0.00588801
ENSG00000103528.16	SYT17	90.0233	-1.45412	0.438237	-3.31811	0.000906302	0.00589554
ENSG00000157782.9	CABP1	211.653	-1.26832	0.382333	-3.31731	0.000908885	0.00590805
ENSG00000143341.11	HMCN1	21.7581	-1.2662	0.381757	-3.31676	0.000910666	0.00591834
ENSG00000228960.5	OR2A9P	35.3873	-1.06019	0.319659	-3.31664	0.000911084	0.00591849
ENSG00000090659.17	CD209	47.7744	1.2011	0.362164	3.31646	0.000911642	0.00591954
ENSG00000181418.7	DDN	42.2382	-1.48384	0.447414	-3.31647	0.00091162	0.00591954
ENSG00000107518.16	ATRNL1	806.039	-1.23943	0.373938	-3.31453	0.000917987	0.0059517
ENSG00000183691.4	NOG	12.2597	1.76926	0.534004	3.31319	0.000922379	0.00597499
ENSG00000213514.2	RP11-428P16.2	9.65334	1.0356	0.312594	3.31293	0.00092324	0.00597703
ENSG00000154914.16	USP43	87.0237	1.23004	0.371458	3.31138	0.000928387	0.00600481
ENSG00000250974.1	RP11-122F24.1	12.595	1.88164	0.56867	3.30885	0.000936793	0.00605657
ENSG00000105366.15	SIGLEC8	23.4875	-1.11433	0.336958	-3.30704	0.000942874	0.00609061
ENSG00000204219.9	TCEA3	634.029	-1.23433	0.373252	-3.30697	0.000943096	0.00609073
ENSG00000231963.1	PABPC1L2B-AS1	8.34576	-1.51484	0.458089	-3.30686	0.000943485	0.00609193
ENSG00000236049.1	AC104777.2	8.09891	-1.12772	0.341068	-3.30643	0.00094494	0.0060987
ENSG00000184845.3	DRD1	8.77667	-1.61586	0.488841	-3.30549	0.000948099	0.00611513
ENSG00000188086.12	PRSS45	10.8652	-1.58935	0.480886	-3.30504	0.000949638	0.00612373
ENSG00000227242.3	NBPF13P	11.5873	1.83076	0.554123	3.30388	0.000953571	0.00614115
ENSG00000144476.5	ACKR3	47.8787	1.0395	0.314661	3.30354	0.000954714	0.00614587
ENSG00000203808.10	BVES-AS1	29.8397	1.42584	0.431808	3.30201	0.000959934	0.00617227
ENSG00000242689.2	CNTF	10.1185	-1.0058	0.30459	-3.30214	0.000959495	0.00617227
ENSG00000247317.3	RP11-273G15.2	7.33397	-1.11816	0.339163	-3.29683	0.000977829	0.00627039
ENSG00000267919.1	RP11-256I23.3	9.1112	-1.13545	0.344447	-3.29645	0.000979166	0.00627761
ENSG00000151360.9	ALLC	9.22502	-1.62298	0.492622	-3.29457	0.00098571	0.00631235
ENSG00000185527.11	PDE6G	15.9289	-1.29626	0.393786	-3.2918	0.000995492	0.00636592
ENSG00000125733.17	TRIP10	213.962	-1.10171	0.335258	-3.28616	0.00101562	0.00646972
ENSG00000142273.10	CBLC	7.96452	-1.40857	0.428733	-3.28543	0.00101828	0.00648257
ENSG00000080293.9	SCTR	6.07198	-1.13249	0.344756	-3.28489	0.00102022	0.00648939
ENSG00000173926.5	2018-03-03	72.2923	-1.16091	0.353504	-3.28402	0.00102338	0.00650809
ENSG00000275966.1	RP11-1055B8.9	5.66614	-1.27415	0.387994	-3.28394	0.00102367	0.00650857
ENSG00000260372.6	AQP4-AS1	12.1461	1.29293	0.39373	3.2838	0.00102418	0.00650981
ENSG00000164283.12	ESM1	277.446	1.36943	0.417426	3.28065	0.00103567	0.00656495
ENSG00000231705.1	RP11-432J24.2	5.00769	1.06989	0.326156	3.28031	0.00103695	0.00656563
ENSG00000133962.7	CATSPERB	7.80848	1.62429	0.495683	3.27688	0.00104962	0.00663407
ENSG00000173868.11	PHOSPHO1	8.34439	1.06887	0.326266	3.27605	0.00105268	0.00664923
ENSG00000140092.14	FBLN5	83.995	-1.37782	0.420646	-3.27548	0.00105481	0.00665844
ENSG00000157343.8	ARMC12	158.408	1.09153	0.333319	3.27474	0.00105761	0.00666344
ENSG00000187730.7	GABRD	31.2531	-1.2035	0.367511	-3.27474	0.00105759	0.00666344
ENSG00000243587.6	C6orf183	77.7489	-1.11199	0.339543	-3.27496	0.00105678	0.00666344
ENSG00000170017.12	ALCAM	746.17	-1.4341	0.438001	-3.2742	0.00105962	0.00667329
ENSG00000227877.6	MRLN	298.959	1.51642	0.463264	3.27335	0.00106282	0.00668784
ENSG00000250320.5	CTD-2269F5.1	10.0761	-1.81604	0.555033	-3.27194	0.00106811	0.00671408
ENSG00000161798.6	AQP5	7.34919	-1.49347	0.456527	-3.27136	0.0010703	0.0067222
ENSG00000169071.14	ROR2	121.611	-1.67467	0.51198	-3.27096	0.00107181	0.00672886
ENSG00000164932.12	CTHRC1	17.2978	-1.09329	0.334417	-3.26923	0.00107839	0.0067588
ENSG00000274376.4	ADAMTS7P1	9.65421	-1.5624	0.47792	-3.26917	0.00107864	0.00675898
ENSG00000176697.18	BDNF	38.0117	1.36474	0.417773	3.26669	0.00108813	0.00680842
ENSG00000158008.9	EXTL1	53.3789	-1.15878	0.354884	-3.26524	0.0010937	0.00683041
ENSG00000180447.6	GAS1	29.9813	1.1745	0.359752	3.26475	0.00109561	0.00683811
ENSG00000011347.9	SYT7	481.142	-1.29037	0.395737	-3.26068	0.00111147	0.00691544
ENSG00000144452.14	ABCA12	732.809	1.63043	0.500218	3.25944	0.00111632	0.00693907
ENSG00000267577.1	CTD-2587H24.5	12.325	-1.11867	0.343225	-3.2593	0.00111689	0.00694049
ENSG00000118231.4	CRYGD	152.312	-1.89051	0.580107	-3.2589	0.00111844	0.00694868
ENSG00000138669.9	PRKG2	318.223	1.41014	0.432758	3.25849	0.00112005	0.00695724
ENSG00000272636.3	DOC2B	131.778	1.06744	0.327653	3.25784	0.00112263	0.00696901
ENSG00000283031.1	RP11-557N21.1	10.6094	-1.01482	0.311693	-3.25583	0.0011306	0.00701257
ENSG00000249464.5	LINC01091	43.8327	-1.09542	0.336581	-3.25456	0.00113566	0.00703961
ENSG00000237921.2	AC004543.2	7.13458	-1.83324	0.563303	-3.25445	0.00113611	0.00704092
ENSG00000112936.18	C7	129.448	-1.71668	0.527512	-3.25429	0.00113676	0.00704197
ENSG00000235162.8	C12orf75	188.475	-1.20421	0.37059	-3.24943	0.00115636	0.00715014
ENSG00000223723.1	BX842568.2	14.1807	-1.66092	0.511255	-3.24871	0.00115929	0.0071638
ENSG00000188536.12	HBA2	182.397	1.13236	0.348734	3.24705	0.00116609	0.00719393
ENSG00000152894.14	PTPRK	105.476	1.0331	0.318298	3.24569	0.00117164	0.00721481
ENSG00000111846.15	GCNT2	49.6519	-1.25001	0.385527	-3.24234	0.00118552	0.00728328
ENSG00000278952.1	RP11-399J13.2	24.6682	-1.21675	0.375696	-3.23866	0.00120091	0.00736322
ENSG00000279204.1	RP11-175K6.2	8.90756	1.49507	0.461684	3.2383	0.00120245	0.00736925
ENSG00000134548.9	SPX	45.9189	-1.50115	0.463561	-3.23829	0.00120247	0.00736925
ENSG00000231672.6	DIRC3	16.7783	-1.05877	0.327369	-3.23418	0.00121992	0.00745624
ENSG00000183760.10	PAPL	18.452	-1.76797	0.547177	-3.23107	0.00123328	0.0075308
ENSG00000183578.5	TNFAIP8L3	61.4778	1.42767	0.441905	3.23071	0.00123484	0.0075364
ENSG00000167614.13	TTYH1	47.1477	-1.12193	0.347272	-3.23069	0.00123493	0.0075364
ENSG00000280073.1	CTD-2525P14.5	14.5061	1.15209	0.356853	3.22848	0.00124451	0.00757312
ENSG00000180209.11	MYLPF	5.03258	-1.04173	0.322789	-3.22727	0.00124978	0.00759593
ENSG00000138759.17	FRAS1	199.229	-1.23325	0.382258	-3.22622	0.00125437	0.0076207
ENSG00000154655.14	L3MBTL4	201.751	1.27091	0.394194	3.22406	0.00126385	0.0076674
ENSG00000143869.6	GDF7	61.7462	-1.45559	0.45155	-3.22354	0.00126618	0.00767551
ENSG00000188730.4	VWC2	14.7582	2.00673	0.622717	3.22254	0.00127058	0.00769886
ENSG00000124145.6	SDC4	1003.22	-1.31801	0.409119	-3.22159	0.0012748	0.00771506
ENSG00000259834.1	RP11-284N8.3	255.68	-1.5048	0.467148	-3.22126	0.00127628	0.00772245
ENSG00000237945.7	LINC00649	8.23349	-1.46953	0.456383	-3.21994	0.00128217	0.00775342
ENSG00000219438.8	FAM19A5	94.799	-1.64505	0.51132	-3.21726	0.0012942	0.00781193
ENSG00000257017.8	HP	10.8743	-1.64025	0.510031	-3.21597	0.00130003	0.00783919
ENSG00000153162.8	BMP6	537.457	1.6156	0.502622	3.21434	0.00130743	0.00786918
ENSG00000122176.10	FMOD	30.5289	-1.05715	0.329026	-3.21296	0.00131376	0.00789652
ENSG00000109758.8	HGFAC	14.2701	-1.2305	0.383015	-3.21266	0.00131513	0.00790003
ENSG00000249684.5	RP11-423H2.3	36.999	-1.1438	0.356135	-3.2117	0.00131953	0.00792327
ENSG00000178078.11	STAP2	165.626	-1.03649	0.322841	-3.21053	0.00132492	0.00794609
ENSG00000113578.17	FGF1	36.9798	-1.04178	0.324603	-3.2094	0.00133012	0.00797088
ENSG00000038427.15	VCAN	23.9149	-1.37244	0.428902	-3.1999	0.00137474	0.00818418
ENSG00000164746.13	C7orf57	12.1252	-1.09416	0.342137	-3.19802	0.00138374	0.00821977
ENSG00000130487.5	KLHDC7B	45.5886	1.38374	0.432741	3.19762	0.00138567	0.00822633
ENSG00000184984.9	CHRM5	10.3324	1.08336	0.338955	3.19619	0.00139256	0.00826067
ENSG00000177551.5	NHLH2	33.2617	2.01908	0.632026	3.19461	0.00140021	0.00828913
ENSG00000006283.17	CACNA1G	10.6134	-1.68259	0.527043	-3.19251	0.00141042	0.00833195
ENSG00000099984.11	GSTT2	191.316	-1.32886	0.416265	-3.19235	0.00141118	0.00833478
ENSG00000108551.4	RASD1	16057.6	1.641	0.514138	3.19175	0.00141415	0.00835064
ENSG00000133454.15	MYO18B	6.02993	-1.32291	0.414534	-3.19132	0.00141627	0.00836151
ENSG00000257126.5	FOXG1-AS1	6.86527	-1.10412	0.34617	-3.18953	0.00142504	0.00839507
ENSG00000177106.14	EPS8L2	551.897	1.01032	0.316768	3.18946	0.00142541	0.00839561
ENSG00000177354.11	C10orf71	10.2052	1.58937	0.498804	3.18636	0.00144076	0.00846677
ENSG00000241163.7	LINC00877	24.6971	-1.10828	0.347823	-3.18633	0.00144089	0.00846677
ENSG00000268531.3	RP11-32B5.8	6.87772	-1.11749	0.350702	-3.18642	0.00144043	0.00846677
ENSG00000173930.8	SLCO4C1	47.5484	-1.48153	0.465077	-3.18556	0.00144474	0.00848277
ENSG00000225110.2	LL0XNC01-16G2.1	330.844	-1.8269	0.573589	-3.18503	0.00144738	0.00849046
ENSG00000279198.1	CTD-2231E14.2	6.33359	-1.10672	0.347503	-3.18479	0.00144861	0.00849046
ENSG00000140451.12	PIF1	10.3877	-1.02162	0.32096	-3.183	0.00145756	0.00852954
ENSG00000101842.13	VSIG1	8.4651	-1.21295	0.381174	-3.18214	0.00146191	0.00854833
ENSG00000223558.1	TRIM60P17	5.67525	1.13317	0.356408	3.17941	0.00147575	0.0086127
ENSG00000154162.13	CDH12	195.148	-1.54196	0.484985	-3.1794	0.0014758	0.0086127
ENSG00000164089.8	ETNPPL	21.8695	-1.16805	0.367417	-3.17908	0.00147741	0.00862046
ENSG00000148935.10	GAS2	112.239	1.11037	0.349334	3.17853	0.00148024	0.00863188
ENSG00000196167.9	COLCA1	47.4362	-1.47728	0.464983	-3.17705	0.00148779	0.00866075
ENSG00000254271.1	RP11-131N11.4	16.1794	-1.00471	0.316409	-3.17537	0.00149645	0.00869206
ENSG00000267541.1	MTCO2P2	26.8477	-1.27402	0.401235	-3.17525	0.00149705	0.00869206
ENSG00000279208.1	bP-21264C1.1	9.38251	1.03226	0.325262	3.17363	0.00150546	0.00872791
ENSG00000161405.16	IKZF3	26.1363	-1.19043	0.375578	-3.16961	0.00152646	0.00882745
ENSG00000237819.5	AC002454.1	6.23287	1.53578	0.484661	3.16877	0.00153084	0.008845
ENSG00000225968.7	ELFN1	64.6265	-1.47705	0.466244	-3.16797	0.00153507	0.00886185
ENSG00000225756.1	DBH-AS1	5.09084	-1.09956	0.347479	-3.16439	0.00155411	0.00895554
ENSG00000267623.3	AC022153.1	6.21479	-1.12687	0.356204	-3.16356	0.00155851	0.00897637
ENSG00000136943.10	CTSV	206.976	-1.22372	0.386954	-3.16245	0.0015645	0.00900606
ENSG00000253821.1	RP11-246K15.1	73.2357	1.45567	0.460483	3.16119	0.00157128	0.00903771
ENSG00000267325.1	LINC01415	7.92409	-1.23618	0.391062	-3.1611	0.00157177	0.00903878
ENSG00000236081.1	ELFN1-AS1	10.2936	-1.47812	0.467673	-3.16058	0.00157455	0.00904785
ENSG00000007516.13	BAIAP3	7850.65	-1.19952	0.379547	-3.16041	0.0015755	0.00905155
ENSG00000184371.13	CSF1	94.5626	1.09501	0.346582	3.15946	0.00158063	0.00907235
ENSG00000126259.19	KIRREL2	18.1324	-1.05386	0.333654	-3.15854	0.00158562	0.00909398
ENSG00000135925.8	WNT10A	68.7163	-1.37175	0.434519	-3.15695	0.0015943	0.00913501
ENSG00000119866.20	BCL11A	32.728	-1.65226	0.523877	-3.15391	0.00161098	0.00921825
ENSG00000155307.17	SAMSN1	78.73	1.13957	0.361403	3.15319	0.00161497	0.00923403
ENSG00000182179.10	UBA7	508.095	-1.03909	0.32957	-3.15288	0.00161669	0.00924207
ENSG00000180264.10	ADGRD2	266.83	-1.78853	0.567323	-3.15257	0.00161839	0.00924827
ENSG00000070915.9	SLC12A3	5.59484	-1.71973	0.545828	-3.15068	0.0016289	0.00929409
ENSG00000187634.10	SAMD11	727.238	1.30846	0.415647	3.148	0.00164392	0.00936554
ENSG00000248265.1	FLJ12825	5.00898	-1.05317	0.334741	-3.14622	0.00165396	0.00941016
ENSG00000244681.1	MTHFD2P1	44.9045	1.74508	0.554896	3.14487	0.00166159	0.00944281
ENSG00000145721.11	LIX1	17.3083	-1.46764	0.466956	-3.14299	0.00167234	0.00949131
ENSG00000104722.13	NEFM	677.6	1.35327	0.431558	3.13578	0.00171397	0.00968532
ENSG00000182329.10	KIAA2012	40.8817	-1.18136	0.377007	-3.13351	0.00172727	0.00975124
ENSG00000077009.13	NMRK2	13.7121	-1.23742	0.39539	-3.12963	0.00175028	0.0098514
ENSG00000181218.5	HIST3H2A	339.464	1.65754	0.529703	3.12918	0.00175296	0.00986091
ENSG00000168594.15	ADAM29	17.9206	-1.70235	0.544052	-3.12903	0.00175387	0.00986421
ENSG00000198963.10	RORB	1189.61	1.22019	0.389977	3.12886	0.00175485	0.009866
ENSG00000163347.5	CLDN1	263.921	-1.16613	0.372906	-3.12714	0.00176518	0.00991288
ENSG00000167210.16	LOXHD1	103.228	-1.4707	0.470669	-3.1247	0.00177984	0.0099821
ENSG00000013619.13	MAMLD1	174.848	-1.13316	0.362669	-3.1245	0.00178106	0.0099871
ENSG00000141837.18	CACNA1A	1311.19	1.39054	0.445124	3.12393	0.00178453	0.0100009
ENSG00000145808.8	ADAMTS19	6.50675	-1.99902	0.639982	-3.12355	0.00178682	0.01001
ENSG00000005187.11	ACSM3	30.8147	-1.01575	0.325415	-3.12139	0.00179997	0.0100705
ENSG00000049283.17	EPN3	100.194	-1.35869	0.435393	-3.12061	0.00180477	0.0100908
ENSG00000148408.12	CACNA1B	211.489	1.13213	0.362935	3.11936	0.00181242	0.0101269
ENSG00000263961.6	C1orf186	79.5438	1.53487	0.492758	3.11485	0.0018404	0.0102564
ENSG00000171126.7	KCNG3	6.21853	-1.48784	0.47777	-3.11414	0.00184484	0.0102754
ENSG00000113749.6	HRH2	5.20391	-1.21459	0.390271	-3.11216	0.00185722	0.0103213
ENSG00000090975.12	PITPNM2	355.244	-1.08723	0.349456	-3.1112	0.00186326	0.0103453
ENSG00000236279.6	CLEC2L	56.9501	-1.61861	0.520631	-3.10895	0.00187755	0.010415
ENSG00000151322.18	NPAS3	52.3826	1.37093	0.441643	3.10416	0.0019082	0.0105478
ENSG00000279750.3	RP11-33H15.1	5.81342	-1.36313	0.439646	-3.10053	0.00193177	0.0106505
ENSG00000228933.7	RP11-268G12.1	17.0501	1.52121	0.490638	3.10047	0.00193214	0.0106506
ENSG00000146376.10	ARHGAP18	202.895	-1.05345	0.339916	-3.09915	0.00194079	0.0106944
ENSG00000250753.2	RP11-241F15.10	8.81325	1.14385	0.369127	3.09879	0.00194313	0.0106974
ENSG00000140937.13	CDH11	36.1887	-1.02679	0.33168	-3.09573	0.0019633	0.0107807
ENSG00000175183.9	CSRP2	1316.67	-1.21372	0.392097	-3.09545	0.00196514	0.0107886
ENSG00000138028.14	CGREF1	57.5843	1.031	0.333493	3.09151	0.00199143	0.0108972
ENSG00000178965.13	ERICH3	700.433	-1.07778	0.348933	-3.0888	0.00200967	0.0109649
ENSG00000263874.1	LINC00672	232.342	-1.25892	0.407867	-3.08659	0.0020247	0.0110227
ENSG00000140443.13	IGF1R	1043.86	-1.01008	0.327636	-3.08293	0.00204974	0.0111206
ENSG00000154175.16	ABI3BP	27.8087	-1.05174	0.341149	-3.08294	0.00204965	0.0111206
ENSG00000166736.11	HTR3A	5.95414	1.21736	0.395017	3.08179	0.00205757	0.0111591
ENSG00000188000.3	OR7D2	8.14238	-1.34922	0.437889	-3.08119	0.00206177	0.0111758
ENSG00000081803.15	CADPS2	359.818	-1.20845	0.392459	-3.07919	0.00207564	0.0112347
ENSG00000177519.3	RPRM	373.568	1.62667	0.528482	3.07801	0.00208387	0.0112607
ENSG00000267874.1	CTD-2527I21.9	9.54455	1.73885	0.565118	3.07697	0.00209118	0.0112863
ENSG00000100987.14	VSX1	57.2827	-1.36251	0.443187	-3.07435	0.00210962	0.0113651
ENSG00000164418.19	GRIK2	705.23	1.41463	0.460618	3.07116	0.00213226	0.0114381
ENSG00000150630.3	VEGFC	65.6108	-1.03717	0.337715	-3.07115	0.00213234	0.0114381
ENSG00000110876.9	SELPLG	75.1596	-1.00327	0.326731	-3.07063	0.00213607	0.0114545
ENSG00000144339.11	TMEFF2	6.6325	-1.94321	0.632929	-3.07018	0.00213927	0.0114671
ENSG00000160013.8	PTGIR	9.56878	-1.10075	0.358885	-3.06714	0.00216119	0.0115494
ENSG00000162490.6	DRAXIN	20.0339	1.51065	0.492771	3.06562	0.00217222	0.0116042
ENSG00000142156.14	COL6A1	1865.11	-1.15096	0.375581	-3.06449	0.0021804	0.0116375
ENSG00000274588.1	DGKK	1861.59	1.44691	0.472618	3.06148	0.00220243	0.0117386
ENSG00000255408.3	PCDHA3	41.9844	1.21279	0.396306	3.06023	0.00221165	0.0117788
ENSG00000179546.4	HTR1D	5.48316	-1.49709	0.489214	-3.06019	0.00221199	0.0117788
ENSG00000187783.11	TMEM72	85.7424	1.26197	0.412987	3.05572	0.00224519	0.0119301
ENSG00000166920.10	C15orf48	9.09205	1.68151	0.550837	3.05264	0.00226839	0.0120278
ENSG00000261600.1	RP11-575H3.1	7.26445	-1.30903	0.428966	-3.0516	0.00227623	0.0120642
ENSG00000256340.8	ABCC6P1	17.6262	-1.35244	0.443845	-3.04709	0.00231067	0.0122173
ENSG00000082175.14	PGR	107.803	-1.76978	0.581241	-3.04483	0.0023281	0.0122899
ENSG00000121440.14	PDZRN3	38.732	-1.22813	0.403376	-3.04462	0.00232971	0.0122962
ENSG00000107447.7	DNTT	12.9358	-1.59549	0.524176	-3.04381	0.00233599	0.0123229
ENSG00000124212.5	PTGIS	10.0858	-1.20578	0.396312	-3.0425	0.00234623	0.0123638
ENSG00000118804.8	STBD1	45.8374	-1.0469	0.344196	-3.04159	0.0023533	0.0123945
ENSG00000140284.10	SLC27A2	78.6651	-1.17647	0.386936	-3.04048	0.00236198	0.0124293
ENSG00000236946.2	HNRNPA1P70	5.87897	-1.15583	0.380198	-3.04009	0.0023651	0.0124413
ENSG00000186765.11	FSCN2	18.3246	-1.18393	0.389736	-3.03778	0.00238329	0.0125128
ENSG00000271941.1	RP11-188P20.3	14.9538	1.12784	0.371317	3.0374	0.00238627	0.0125241
ENSG00000143195.12	ILDR2	633.838	1.44183	0.474778	3.03686	0.00239058	0.0125357
ENSG00000226040.3	AC005740.3	22.3412	-1.17386	0.388273	-3.02327	0.00250055	0.0130392
[truncated: 280 more rows]
